# Supplementary material for: tert-Butyl 3-[N-(tert-butoxy­carbonyl)methyl­amino]-4-methoxy­imino-3-methyl­piperidine-1-carboxyl­ate
Source: Acta Crystallogr Sect E Struct Rep Online. 2009 Jan 8;65(Pt 2):o256. doi: 10.1107/S1600536808044255 (PMC2968324; doi:10.1107/S1600536808044255)
Supplement: Supplementary file 1 [file e-65-0o256-sup1.cif]

##############################################################################
###                                                                        ###
###        Electronic paper (Acta Crystallographica Section E)             ###
###                                                                        ###
##############################################################################
#                                                                            #
# This CIF contains the data in a paper accepted for publication in Acta     #
# Crystallographica Section E. It conforms to the requirements of Notes      #
# for Authors for Section E, and has been peer reviewed under the auspices   #
# of the IUCr Commission on Journals.                                        #
#                                                                            #
# Full details of the Crystallographic Information File format               #
# are given in the paper "The Crystallographic Information File (CIF):       #
# a New Standard Archive File for Crystallography" by S. R. Hall, F. H.      #
# Allen and I. D. Brown [Acta Cryst. (1991), A47, 655-685].                  #
#                                                                            #
# The current version of the core CIF dictionary is obtainable from          #
# ftp://ftp.iucr.org/pub/cif_core.dic. The current version number is 2.4.    #
#                                                                            #
# Software is freely available for graphical display of the structure(s) in  #
# this CIF.  For information consult the CIF home page http://www.iucr.org/  #
# cif/home.html                                                              #
#                                                                            #
# This file may be used for bona fide research purposes within the           #
# scientific community so long as proper attribution is given to the journal # 
# article from which it was obtained.                                        #
#                                                                            #
##############################################################################
                                             
data_global
_audit_creation_method     SHELXL97
_journal_date_recd_electronic     2008-12-25
_journal_date_accepted     2008-12-31
_journal_name_full     'Acta Crystallographica, Section E'
_journal_year     2009
_journal_volume     65
_journal_issue      2
_journal_page_first     o256
_journal_page_last     o256
_journal_paper_category     QO
_journal_coeditor_code     RK2125
_publ_contact_author_name     'Prof. Mingliang Liu'
_publ_contact_author_address
;
 Institute of Medicinal Biotechnology Chinese Academy of Medical Sciences and
 Peking Union Medical College Beijing 100050 People's Republic of China
;
_publ_contact_author_email     lmllyx@yahoo.com.cn
_publ_contact_author_fax     (+86)-010-63047865
_publ_contact_author_phone     (+86)-010-63036965
_publ_section_title
;\
<i>tert</i>-Butyl
3-[<i>N</i>-(<i>tert</i>-butoxycarbonyl)methylamino]-4-methoxyimino-3-\
methylpiperidine-1-carboxylate
;
loop_
    _publ_author_name
    _publ_author_address
    'Zhilong Wan'
;
Institute of Medicinal Biotechnology
Chinese Academy of Medical Sciences and Peking Union Medical College
Beijing 100050
People's Republic of China
;
    'Yun Chai'
;
Institute of Medicinal Biotechnology
Chinese Academy of Medical Sciences and Peking Union Medical College
Beijing 100050
People's Republic of China
;
    'Mingliang Liu'
;
Institute of Medicinal Biotechnology
Chinese Academy of Medical Sciences and Peking Union Medical College
Beijing 100050
People's Republic of China
;
    'Huiyuan Guo'
;
Institute of Medicinal Biotechnology
Chinese Academy of Medical Sciences and Peking Union Medical College
Beijing 100050
People's Republic of China
;
data_I
_audit_creation_method     SHELXL97
_chemical_name_systematic
;
<i>tert</i>-Butyl
3-[<i>N</i>-(<i>tert</i>-butoxycarbonyl)methylamino]-4-methoxyimino-3-
methylpiperidine-1-carboxylate
;
_chemical_name_common     ?
_chemical_formula_moiety     'C18 H33 N3 O5'
_chemical_formula_sum     'C18 H33 N3 O5'
_chemical_formula_iupac     'C18 H33 N3 O5'
_chemical_formula_weight     371.47
_chemical_melting_point     ?
_symmetry_cell_setting     'monoclinic'
_symmetry_space_group_name_H-M     'C 2/c'
_symmetry_space_group_name_Hall     '-C 2yc'
loop_
    _symmetry_equiv_pos_as_xyz
    'x, y, z'
    '-x, y, -z+1/2'
    'x+1/2, y+1/2, z'
    '-x+1/2, y+1/2, -z+1/2'
    '-x, -y, -z'
    'x, -y, z-1/2'
    '-x+1/2, -y+1/2, -z'
    'x+1/2, -y+1/2, z-1/2'
_cell_length_a     28.867(3)
_cell_length_b     6.1887(13)
_cell_length_c     25.379(3)
_cell_angle_alpha     90.00
_cell_angle_beta     112.769(2)
_cell_angle_gamma     90.00
_cell_volume     4180.6(11)
_cell_formula_units_Z     8
_cell_measurement_reflns_used     1707
_cell_measurement_theta_min     2.727
_cell_measurement_theta_max     21.101
_cell_measurement_temperature     298(2)
_exptl_crystal_description     'Prism'
_exptl_crystal_colour     'Colourless'
_exptl_crystal_size_max     0.40
_exptl_crystal_size_mid     0.20
_exptl_crystal_size_min     0.11
_exptl_crystal_density_diffrn     1.180
_exptl_crystal_density_meas     ?
_exptl_crystal_density_method     'Not measured'
_exptl_crystal_F_000     1616
_exptl_absorpt_coefficient_mu     0.086
_exptl_absorpt_correction_type     multi-scan
_exptl_absorpt_process_details     '(SADABS; Sheldrick, 1996)'
_exptl_absorpt_correction_T_min     0.9634
_exptl_absorpt_correction_T_max     0.9906
_exptl_special_details
;
;
_diffrn_ambient_temperature     298(2)
_diffrn_radiation_type     MoK\a
_diffrn_radiation_wavelength     0.71073
_diffrn_radiation_source     'Fine--focus sealed tube'
_diffrn_radiation_monochromator     'Graphite'
_diffrn_measurement_device_type     'Bruker SMART CCD area-detector'
_diffrn_measurement_method     '\f and \w'
_diffrn_detector_area_resol_mean     ?
_diffrn_reflns_number     10032
_diffrn_reflns_av_R_equivalents     0.0600
_diffrn_reflns_av_sigmaI/netI     0.0736
_diffrn_reflns_theta_min     1.53
_diffrn_reflns_theta_max     25.01
_diffrn_reflns_theta_full     25.01
_diffrn_measured_fraction_theta_max     1.000
_diffrn_measured_fraction_theta_full     1.000
_diffrn_reflns_limit_h_min     -33
_diffrn_reflns_limit_h_max     34
_diffrn_reflns_limit_k_min     -7
_diffrn_reflns_limit_k_max     6
_diffrn_reflns_limit_l_min     -30
_diffrn_reflns_limit_l_max     23
_diffrn_standards_number     ?
_diffrn_standards_interval_count     ?
_diffrn_standards_interval_time     ?
_diffrn_standards_decay_%     ?
_refine_special_details
;
 Refinement of <i>F</i>^2^ against ALL reflections. The weighted
 <i>R</i>--factor <i>wR</i> and goodness of fit <i>S</i> are based on
 <i>F</i>^2^, conventional <i>R</i>--factors <i>R</i> are based on <i>F</i>,
 with <i>F</i> set to zero for negative <i>F</i>^2^. The threshold expression
 of <i>F</i>^2^ > \s(<i>F</i>^2^) is used only for calculating
 <i>R</i>--factors(gt) <i>etc</i>. and is not relevant to the choice of
 reflections for refinement. <i>R</i>--factors based on <i>F</i>^2^ are
 statistically about twice as large as those based on <i>F</i>, and
 <i>R</i>--factors based on ALL data will be even larger.
;
_reflns_number_total     3699
_reflns_number_gt     1915
_reflns_threshold_expression     I>2\s(I)
_refine_ls_structure_factor_coef     Fsqd
_refine_ls_matrix_type     'full'
_refine_ls_R_factor_all     0.1125
_refine_ls_R_factor_gt     0.0496
_refine_ls_wR_factor_gt     0.1129
_refine_ls_wR_factor_ref     0.1440
_refine_ls_goodness_of_fit_ref     1.023
_refine_ls_restrained_S_all     1.023
_refine_ls_number_reflns     3699
_refine_ls_number_parameters     244
_refine_ls_number_restraints     0
_refine_ls_hydrogen_treatment     constr
_refine_ls_weighting_scheme     'calc'
_refine_ls_weighting_details
          'calc w=1/[\s^2^(Fo^2^)+(0.058P)^2^+0.3657P] where P=(Fo^2^+2Fc^2^)/3'
_atom_sites_solution_hydrogens     'geom'
_atom_sites_solution_primary     'direct'
_atom_sites_solution_secondary     'difmap'
_refine_ls_shift/su_max     0.001
_refine_ls_shift/su_mean     0.000
_refine_diff_density_max     0.230
_refine_diff_density_min     -0.219
_refine_ls_extinction_method     'none'
_refine_ls_extinction_coef     ?
loop_
    _atom_type_symbol
    _atom_type_description
    _atom_type_scat_dispersion_real
    _atom_type_scat_dispersion_imag
    _atom_type_scat_source
    'C' 'C' 0.0033 0.0016
                         'International Tables Vol C Tables 4.2.6.8 and 6.1.1.4'
    'H' 'H' 0.0000 0.0000
                         'International Tables Vol C Tables 4.2.6.8 and 6.1.1.4'
    'N' 'N' 0.0061 0.0033
                         'International Tables Vol C Tables 4.2.6.8 and 6.1.1.4'
    'O' 'O' 0.0106 0.0060
                         'International Tables Vol C Tables 4.2.6.8 and 6.1.1.4'
_computing_data_collection     'SMART (Bruker, 1998)'
_computing_cell_refinement     'SMART (Bruker, 1998)'
_computing_data_reduction     'SAINT (Bruker, 1999)'
_computing_structure_solution     'SHELXS97 (Sheldrick, 2008)'
_computing_structure_refinement     'SHELXL97 (Sheldrick, 2008)'
_computing_molecular_graphics     'SHELXTL (Sheldrick, 2008)'
_computing_publication_material     'SHELXTL (Sheldrick, 2008)'
loop_
    _atom_site_type_symbol
    _atom_site_label
    _atom_site_fract_x
    _atom_site_fract_y
    _atom_site_fract_z
    _atom_site_U_iso_or_equiv
    _atom_site_adp_type
    _atom_site_calc_flag
    _atom_site_refinement_flags
    _atom_site_occupancy
    _atom_site_disorder_assembly
    _atom_site_disorder_group
    N N1 0.18007(8) 0.2543(3) 0.60235(9) 0.0389(6) Uani d . 1 . .
    N N2 0.07900(7) 0.1687(4) 0.51326(9) 0.0367(6) Uani d . 1 . .
    N N3 0.16321(7) -0.1321(4) 0.47432(9) 0.0382(6) Uani d . 1 . .
    O O1 0.16324(7) 0.3113(3) 0.67977(7) 0.0496(5) Uani d . 1 . .
    O O2 0.21149(7) 0.5507(3) 0.65653(8) 0.0554(6) Uani d . 1 . .
    O O3 0.07112(6) 0.1423(3) 0.42229(7) 0.0525(6) Uani d . 1 . .
    O O4 0.01093(7) 0.3134(3) 0.44214(8) 0.0607(6) Uani d . 1 . .
    O O5 0.19807(6) -0.0836(3) 0.44880(7) 0.0452(5) Uani d . 1 . .
    C C1 0.15544(9) 0.0442(4) 0.59370(10) 0.0374(7) Uani d . 1 . .
    H H1A 0.1361 0.0344 0.6175 0.045 Uiso calc R 1 . .
    H H1B 0.1809 -0.0681 0.6057 0.045 Uiso calc R 1 . .
    C C2 0.12010(9) 0.0043(4) 0.53070(10) 0.0335(6) Uani d . 1 . .
    C C3 0.15423(9) 0.0354(4) 0.49846(10) 0.0325(6) Uani d . 1 . .
    C C4 0.17891(10) 0.2510(4) 0.50509(11) 0.0387(7) Uani d . 1 . .
    H H4A 0.1536 0.3625 0.4899 0.046 Uiso calc R 1 . .
    H H4B 0.2006 0.2542 0.4839 0.046 Uiso calc R 1 . .
    C C5 0.20975(10) 0.2938(5) 0.56825(11) 0.0459(8) Uani d . 1 . .
    H H5A 0.2390 0.2005 0.5813 0.055 Uiso calc R 1 . .
    H H5B 0.2213 0.4425 0.5732 0.055 Uiso calc R 1 . .
    C C6 0.18713(10) 0.3856(5) 0.64739(11) 0.0399(7) Uani d . 1 . .
    C C7 0.15940(11) 0.4430(5) 0.72637(12) 0.0495(8) Uani d . 1 . .
    C C8 0.21026(13) 0.4764(6) 0.77309(13) 0.0738(11) Uani d . 1 . .
    H H8A 0.2261 0.3388 0.7856 0.111 Uiso calc R 1 . .
    H H8B 0.2066 0.5494 0.8046 0.111 Uiso calc R 1 . .
    H H8C 0.2306 0.5623 0.7589 0.111 Uiso calc R 1 . .
    C C9 0.13357(14) 0.6544(6) 0.70277(15) 0.0871(13) Uani d . 1 . .
    H H9A 0.1561 0.7461 0.6934 0.131 Uiso calc R 1 . .
    H H9B 0.1241 0.7241 0.7309 0.131 Uiso calc R 1 . .
    H H9C 0.1041 0.6272 0.6690 0.131 Uiso calc R 1 . .
    C C10 0.12728(14) 0.3024(6) 0.74676(14) 0.0903(13) Uani d . 1 . .
    H H10A 0.0957 0.2762 0.7158 0.135 Uiso calc R 1 . .
    H H10B 0.1216 0.3738 0.7773 0.135 Uiso calc R 1 . .
    H H10C 0.1441 0.1674 0.7603 0.135 Uiso calc R 1 . .
    C C11 0.09808(10) -0.2224(4) 0.52538(12) 0.0432(7) Uani d . 1 . .
    H H11A 0.0769 -0.2306 0.5466 0.065 Uiso calc R 1 . .
    H H11B 0.1248 -0.3256 0.5403 0.065 Uiso calc R 1 . .
    H H11C 0.0786 -0.2537 0.4859 0.065 Uiso calc R 1 . .
    C C12 0.05026(10) 0.2153(5) 0.45784(12) 0.0417(7) Uani d . 1 . .
    C C13 0.05602(10) 0.2229(5) 0.55381(11) 0.0492(8) Uani d . 1 . .
    H H13A 0.0295 0.3257 0.5367 0.074 Uiso calc R 1 . .
    H H13B 0.0810 0.2841 0.5877 0.074 Uiso calc R 1 . .
    H H13C 0.0425 0.0944 0.5636 0.074 Uiso calc R 1 . .
    C C14 0.04913(11) 0.1885(6) 0.36115(12) 0.0584(9) Uani d . 1 . .
    C C15 0.04440(16) 0.4286(7) 0.35091(17) 0.1048(14) Uani d . 1 . .
    H H15A 0.0185 0.4844 0.3620 0.157 Uiso calc R 1 . .
    H H15B 0.0360 0.4573 0.3111 0.157 Uiso calc R 1 . .
    H H15C 0.0757 0.4972 0.3731 0.157 Uiso calc R 1 . .
    C C17 0.08735(13) 0.0915(7) 0.34093(13) 0.0907(13) Uani d . 1 . .
    H H17A 0.1198 0.1530 0.3622 0.136 Uiso calc R 1 . .
    H H17B 0.0779 0.1217 0.3010 0.136 Uiso calc R 1 . .
    H H17C 0.0887 -0.0621 0.3467 0.136 Uiso calc R 1 . .
    C C16 -0.00059(12) 0.0715(7) 0.33491(14) 0.0906(13) Uani d . 1 . .
    H H16A 0.0039 -0.0778 0.3460 0.136 Uiso calc R 1 . .
    H H16B -0.0129 0.0822 0.2940 0.136 Uiso calc R 1 . .
    H H16C -0.0244 0.1360 0.3481 0.136 Uiso calc R 1 . .
    C C18 0.20473(11) -0.2741(5) 0.42114(13) 0.0557(9) Uani d . 1 . .
    H H18A 0.2217 -0.3815 0.4493 0.083 Uiso calc R 1 . .
    H H18B 0.2245 -0.2411 0.3992 0.083 Uiso calc R 1 . .
    H H18C 0.1725 -0.3283 0.3962 0.083 Uiso calc R 1 . .
loop_
    _atom_site_aniso_label
    _atom_site_aniso_U_11
    _atom_site_aniso_U_22
    _atom_site_aniso_U_33
    _atom_site_aniso_U_12
    _atom_site_aniso_U_13
    _atom_site_aniso_U_23
    N1 0.0452(13) 0.0367(15) 0.0395(13) -0.0085(11) 0.0215(11) -0.0060(12)
    N2 0.0359(12) 0.0426(15) 0.0368(13) 0.0076(11) 0.0198(11) 0.0002(11)
    N3 0.0368(12) 0.0427(15) 0.0420(13) 0.0011(11) 0.0226(11) -0.0024(12)
    O1 0.0665(13) 0.0501(13) 0.0394(11) -0.0098(11) 0.0284(10) -0.0081(10)
    O2 0.0687(14) 0.0486(14) 0.0528(13) -0.0193(12) 0.0277(11) -0.0143(11)
    O3 0.0471(11) 0.0771(16) 0.0335(11) 0.0188(11) 0.0157(9) 0.0062(11)
    O4 0.0469(12) 0.0716(16) 0.0619(14) 0.0252(12) 0.0193(10) 0.0080(12)
    O5 0.0509(11) 0.0453(13) 0.0538(12) -0.0003(10) 0.0360(10) -0.0070(10)
    C1 0.0438(16) 0.0357(18) 0.0371(16) -0.0012(14) 0.0203(13) -0.0006(13)
    C2 0.0361(15) 0.0331(17) 0.0349(15) 0.0017(13) 0.0178(12) 0.0011(13)
    C3 0.0314(14) 0.0359(17) 0.0331(15) 0.0034(13) 0.0155(12) 0.0006(13)
    C4 0.0451(16) 0.0350(17) 0.0442(17) -0.0010(14) 0.0264(13) -0.0012(14)
    C5 0.0468(17) 0.0457(19) 0.0510(18) -0.0088(15) 0.0254(15) -0.0077(15)
    C6 0.0454(17) 0.0398(19) 0.0361(16) 0.0002(15) 0.0174(14) -0.0027(15)
    C7 0.066(2) 0.050(2) 0.0392(17) 0.0003(17) 0.0280(16) -0.0052(16)
    C8 0.090(3) 0.084(3) 0.0401(18) 0.001(2) 0.0172(19) -0.0105(19)
    C9 0.110(3) 0.089(3) 0.074(3) 0.044(3) 0.049(2) 0.007(2)
    C10 0.127(3) 0.099(3) 0.071(2) -0.034(3) 0.066(2) -0.023(2)
    C11 0.0486(16) 0.0375(18) 0.0494(17) -0.0058(14) 0.0252(14) -0.0037(15)
    C12 0.0406(17) 0.0440(19) 0.0439(18) 0.0051(15) 0.0201(14) 0.0005(15)
    C13 0.0461(17) 0.058(2) 0.0512(18) 0.0062(15) 0.0276(15) -0.0066(16)
    C14 0.054(2) 0.082(3) 0.0373(17) 0.0154(19) 0.0156(15) 0.0125(18)
    C15 0.120(3) 0.109(4) 0.092(3) 0.012(3) 0.048(3) 0.044(3)
    C17 0.079(2) 0.151(4) 0.046(2) 0.030(3) 0.0297(19) 0.010(2)
    C16 0.072(3) 0.130(4) 0.057(2) 0.002(3) 0.0116(19) -0.011(2)
    C18 0.065(2) 0.052(2) 0.065(2) -0.0031(17) 0.0409(17) -0.0190(17)
_geom_special_details
;
 All s.u.'s (except the s.u. in the dihedral angle between two l.s. planes)
 are estimated using the full covariance matrix. The cell s.u.'s are taken
 into account individually in the estimation of s.u.'s in distances, angles
 and torsion angles; correlations between s.u.'s in cell parameters are only
 used when they are defined by crystal symmetry. An approximate (isotropic)
 treatment of cell s.u.'s is used for estimating s.u.'s involving l.s. planes.
;
loop_
    _geom_bond_atom_site_label_1
    _geom_bond_atom_site_label_2
    _geom_bond_site_symmetry_2
    _geom_bond_distance
    _geom_bond_publ_flag
    N1 C6 . 1.352(3) ?
    N1 C5 . 1.455(3) ?
    N1 C1 . 1.457(3) ?
    N2 C12 . 1.359(3) ?
    N2 C13 . 1.463(3) ?
    N2 C2 . 1.494(3) ?
    N3 C3 . 1.280(3) ?
    N3 O5 . 1.423(2) ?
    O1 C6 . 1.342(3) ?
    O1 C7 . 1.476(3) ?
    O2 C6 . 1.210(3) ?
    O3 C12 . 1.342(3) ?
    O3 C14 . 1.459(3) ?
    O4 C12 . 1.211(3) ?
    O5 C18 . 1.423(3) ?
    C1 C2 . 1.548(3) ?
    C1 H1A . 0.9700 ?
    C1 H1B . 0.9700 ?
    C2 C3 . 1.517(3) ?
    C2 C11 . 1.525(3) ?
    C3 C4 . 1.491(3) ?
    C4 C5 . 1.525(3) ?
    C4 H4A . 0.9700 ?
    C4 H4B . 0.9700 ?
    C5 H5A . 0.9700 ?
    C5 H5B . 0.9700 ?
    C7 C8 . 1.502(4) ?
    C7 C10 . 1.502(4) ?
    C7 C9 . 1.510(4) ?
    C8 H8A . 0.9600 ?
    C8 H8B . 0.9600 ?
    C8 H8C . 0.9600 ?
    C9 H9A . 0.9600 ?
    C9 H9B . 0.9600 ?
    C9 H9C . 0.9600 ?
    C10 H10A . 0.9600 ?
    C10 H10B . 0.9600 ?
    C10 H10C . 0.9600 ?
    C11 H11A . 0.9600 ?
    C11 H11B . 0.9600 ?
    C11 H11C . 0.9600 ?
    C13 H13A . 0.9600 ?
    C13 H13B . 0.9600 ?
    C13 H13C . 0.9600 ?
    C14 C15 . 1.505(5) ?
    C14 C17 . 1.510(4) ?
    C14 C16 . 1.513(4) ?
    C15 H15A . 0.9600 ?
    C15 H15B . 0.9600 ?
    C15 H15C . 0.9600 ?
    C17 H17A . 0.9600 ?
    C17 H17B . 0.9600 ?
    C17 H17C . 0.9600 ?
    C16 H16A . 0.9600 ?
    C16 H16B . 0.9600 ?
    C16 H16C . 0.9600 ?
    C18 H18A . 0.9600 ?
    C18 H18B . 0.9600 ?
    C18 H18C . 0.9600 ?
loop_
    _geom_angle_atom_site_label_1
    _geom_angle_atom_site_label_2
    _geom_angle_atom_site_label_3
    _geom_angle_site_symmetry_1
    _geom_angle_site_symmetry_3
    _geom_angle
    _geom_angle_publ_flag
    C6 N1 C5 . . 118.1(2) ?
    C6 N1 C1 . . 124.7(2) ?
    C5 N1 C1 . . 115.2(2) ?
    C12 N2 C13 . . 114.7(2) ?
    C12 N2 C2 . . 123.2(2) ?
    C13 N2 C2 . . 118.2(2) ?
    C3 N3 O5 . . 110.9(2) ?
    C6 O1 C7 . . 121.1(2) ?
    C12 O3 C14 . . 121.7(2) ?
    C18 O5 N3 . . 107.7(2) ?
    N1 C1 C2 . . 112.7(2) ?
    N1 C1 H1A . . 109.1 ?
    C2 C1 H1A . . 109.1 ?
    N1 C1 H1B . . 109.1 ?
    C2 C1 H1B . . 109.1 ?
    H1A C1 H1B . . 107.8 ?
    N2 C2 C3 . . 111.2(2) ?
    N2 C2 C11 . . 110.1(2) ?
    C3 C2 C11 . . 113.9(2) ?
    N2 C2 C1 . . 109.1(2) ?
    C3 C2 C1 . . 103.36(19) ?
    C11 C2 C1 . . 108.9(2) ?
    N3 C3 C4 . . 127.0(2) ?
    N3 C3 C2 . . 116.7(2) ?
    C4 C3 C2 . . 115.7(2) ?
    C3 C4 C5 . . 109.4(2) ?
    C3 C4 H4A . . 109.8 ?
    C5 C4 H4A . . 109.8 ?
    C3 C4 H4B . . 109.8 ?
    C5 C4 H4B . . 109.8 ?
    H4A C4 H4B . . 108.2 ?
    N1 C5 C4 . . 110.9(2) ?
    N1 C5 H5A . . 109.5 ?
    C4 C5 H5A . . 109.5 ?
    N1 C5 H5B . . 109.5 ?
    C4 C5 H5B . . 109.5 ?
    H5A C5 H5B . . 108.0 ?
    O2 C6 O1 . . 124.7(3) ?
    O2 C6 N1 . . 123.8(3) ?
    O1 C6 N1 . . 111.5(3) ?
    O1 C7 C8 . . 110.8(2) ?
    O1 C7 C10 . . 101.8(2) ?
    C8 C7 C10 . . 110.7(3) ?
    O1 C7 C9 . . 109.8(2) ?
    C8 C7 C9 . . 112.1(3) ?
    C10 C7 C9 . . 111.3(3) ?
    C7 C8 H8A . . 109.5 ?
    C7 C8 H8B . . 109.5 ?
    H8A C8 H8B . . 109.5 ?
    C7 C8 H8C . . 109.5 ?
    H8A C8 H8C . . 109.5 ?
    H8B C8 H8C . . 109.5 ?
    C7 C9 H9A . . 109.5 ?
    C7 C9 H9B . . 109.5 ?
    H9A C9 H9B . . 109.5 ?
    C7 C9 H9C . . 109.5 ?
    H9A C9 H9C . . 109.5 ?
    H9B C9 H9C . . 109.5 ?
    C7 C10 H10A . . 109.5 ?
    C7 C10 H10B . . 109.5 ?
    H10A C10 H10B . . 109.5 ?
    C7 C10 H10C . . 109.5 ?
    H10A C10 H10C . . 109.5 ?
    H10B C10 H10C . . 109.5 ?
    C2 C11 H11A . . 109.5 ?
    C2 C11 H11B . . 109.5 ?
    H11A C11 H11B . . 109.5 ?
    C2 C11 H11C . . 109.5 ?
    H11A C11 H11C . . 109.5 ?
    H11B C11 H11C . . 109.5 ?
    O4 C12 O3 . . 123.7(3) ?
    O4 C12 N2 . . 124.5(3) ?
    O3 C12 N2 . . 111.8(2) ?
    N2 C13 H13A . . 109.5 ?
    N2 C13 H13B . . 109.5 ?
    H13A C13 H13B . . 109.5 ?
    N2 C13 H13C . . 109.5 ?
    H13A C13 H13C . . 109.5 ?
    H13B C13 H13C . . 109.5 ?
    O3 C14 C15 . . 110.5(3) ?
    O3 C14 C17 . . 102.1(2) ?
    C15 C14 C17 . . 111.3(3) ?
    O3 C14 C16 . . 108.8(3) ?
    C15 C14 C16 . . 112.9(3) ?
    C17 C14 C16 . . 110.7(3) ?
    C14 C15 H15A . . 109.5 ?
    C14 C15 H15B . . 109.5 ?
    H15A C15 H15B . . 109.5 ?
    C14 C15 H15C . . 109.5 ?
    H15A C15 H15C . . 109.5 ?
    H15B C15 H15C . . 109.5 ?
    C14 C17 H17A . . 109.5 ?
    C14 C17 H17B . . 109.5 ?
    H17A C17 H17B . . 109.5 ?
    C14 C17 H17C . . 109.5 ?
    H17A C17 H17C . . 109.5 ?
    H17B C17 H17C . . 109.5 ?
    C14 C16 H16A . . 109.5 ?
    C14 C16 H16B . . 109.5 ?
    H16A C16 H16B . . 109.5 ?
    C14 C16 H16C . . 109.5 ?
    H16A C16 H16C . . 109.5 ?
    H16B C16 H16C . . 109.5 ?
    O5 C18 H18A . . 109.5 ?
    O5 C18 H18B . . 109.5 ?
    H18A C18 H18B . . 109.5 ?
    O5 C18 H18C . . 109.5 ?
    H18A C18 H18C . . 109.5 ?
    H18B C18 H18C . . 109.5 ?
loop_
    _geom_torsion_atom_site_label_1
    _geom_torsion_atom_site_label_2
    _geom_torsion_atom_site_label_3
    _geom_torsion_atom_site_label_4
    _geom_torsion_site_symmetry_1
    _geom_torsion_site_symmetry_2
    _geom_torsion_site_symmetry_3
    _geom_torsion_site_symmetry_4
    _geom_torsion
    _geom_torsion_publ_flag
    C3 N3 O5 C18 . . . . -177.9(2) ?
    C6 N1 C1 C2 . . . . 139.0(2) ?
    C5 N1 C1 C2 . . . . -57.6(3) ?
    C12 N2 C2 C3 . . . . 48.3(3) ?
    C13 N2 C2 C3 . . . . -155.2(2) ?
    C12 N2 C2 C11 . . . . -78.9(3) ?
    C13 N2 C2 C11 . . . . 77.7(3) ?
    C12 N2 C2 C1 . . . . 161.6(2) ?
    C13 N2 C2 C1 . . . . -41.8(3) ?
    N1 C1 C2 N2 . . . . -62.4(3) ?
    N1 C1 C2 C3 . . . . 56.0(3) ?
    N1 C1 C2 C11 . . . . 177.4(2) ?
    O5 N3 C3 C4 . . . . -5.2(3) ?
    O5 N3 C3 C2 . . . . -176.31(19) ?
    N2 C2 C3 N3 . . . . -129.7(2) ?
    C11 C2 C3 N3 . . . . -4.6(3) ?
    C1 C2 C3 N3 . . . . 113.4(2) ?
    N2 C2 C3 C4 . . . . 58.2(3) ?
    C11 C2 C3 C4 . . . . -176.7(2) ?
    C1 C2 C3 C4 . . . . -58.8(3) ?
    N3 C3 C4 C5 . . . . -113.4(3) ?
    C2 C3 C4 C5 . . . . 57.8(3) ?
    C6 N1 C5 C4 . . . . -143.2(2) ?
    C1 N1 C5 C4 . . . . 52.3(3) ?
    C3 C4 C5 N1 . . . . -49.9(3) ?
    C7 O1 C6 O2 . . . . 8.0(4) ?
    C7 O1 C6 N1 . . . . -171.1(2) ?
    C5 N1 C6 O2 . . . . 10.3(4) ?
    C1 N1 C6 O2 . . . . 173.3(3) ?
    C5 N1 C6 O1 . . . . -170.6(2) ?
    C1 N1 C6 O1 . . . . -7.6(4) ?
    C6 O1 C7 C8 . . . . -66.1(3) ?
    C6 O1 C7 C10 . . . . 176.2(3) ?
    C6 O1 C7 C9 . . . . 58.3(3) ?
    C14 O3 C12 O4 . . . . 4.0(4) ?
    C14 O3 C12 N2 . . . . -175.0(2) ?
    C13 N2 C12 O4 . . . . 7.3(4) ?
    C2 N2 C12 O4 . . . . 164.6(3) ?
    C13 N2 C12 O3 . . . . -173.7(2) ?
    C2 N2 C12 O3 . . . . -16.5(4) ?
    C12 O3 C14 C15 . . . . 57.0(4) ?
    C12 O3 C14 C17 . . . . 175.5(3) ?
    C12 O3 C14 C16 . . . . -67.5(4) ?
