# Supplementary material for: tert-Butyl 3-[N-(tert-butoxy­carbonyl)methyl­amino]-4-methoxy­imino-3-methyl­piperidine-1-carboxyl­ate
Source: Acta Crystallogr Sect E Struct Rep Online. 2009 Jan 8;65(Pt 2):o256. doi: 10.1107/S1600536808044255 (PMC2968324; doi:10.1107/S1600536808044255)
Supplement: Supplementary file 2 [file e-65-0o256-Isup2.hkl]

# 
# h,k,l, Fc-squared, Fo-squared, sigma(Fo-squared) and status flag 
# 
data_I
_shelx_title ' 081114f in C2/c' 
_shelx_refln_list_code          4 
_shelx_F_calc_maximum      351.01 
_exptl_crystal_F_000      1616.00 
_reflns_d_resolution_high  0.8406 
 
loop_ 
 _symmetry_equiv_pos_as_xyz 
 'x, y, z' 
 '-x, y, -z+1/2' 
 'x+1/2, y+1/2, z' 
 '-x+1/2, y+1/2, -z+1/2' 
 '-x, -y, -z' 
 'x, -y, z-1/2' 
 '-x+1/2, -y+1/2, -z' 
 'x+1/2, -y+1/2, z-1/2' 
 
_cell_length_a    28.8666 
_cell_length_b     6.1887 
_cell_length_c    25.3786 
_cell_angle_alpha  90.000 
_cell_angle_beta  112.769 
_cell_angle_gamma  90.000 
 
_shelx_F_squared_multiplier     1.000 
 
loop_ 
 _refln_index_h 
 _refln_index_k 
 _refln_index_l 
 _refln_F_squared_calc 
 _refln_F_squared_meas 
 _refln_F_squared_sigma 
 _refln_observed_status 
   2   0   0     3991.62     3865.11     59.98 o 
   4   0   0    16837.66    15708.02    221.04 o 
   6   0   0    35061.23    33771.60    459.24 o 
   8   0   0    53260.38    49651.60    669.84 o 
  10   0   0     2377.64     2628.48     72.08 o 
  12   0   0      714.82      832.99     40.32 o 
  14   0   0     7982.14     7952.03    153.81 o 
  16   0   0       18.39       -5.52     20.81 o 
  18   0   0     2076.76     1941.25     72.33 o 
  20   0   0      853.44      778.43     53.27 o 
  22   0   0      549.61      719.81     65.11 o 
  24   0   0     1717.64     1747.00    150.29 o 
  26   0   0       63.23       93.80     96.51 o 
  28   0   0      257.61      245.11    113.54 o 
  30   0   0      296.51      216.47    124.47 o 
   1   1   0    12047.57    10727.24    183.61 o 
   3   1   0     1791.44     1565.36     36.49 o 
   5   1   0    21601.64    20376.08    245.30 o 
   7   1   0     2894.22     2920.96     76.53 o 
   9   1   0     5493.40     5603.10    114.79 o 
  11   1   0     3980.61     3613.53     72.66 o 
  13   1   0     2687.55     2788.65     66.06 o 
  15   1   0      236.17      214.82     29.81 o 
  17   1   0      114.63      130.46     29.03 o 
  19   1   0        3.82      -21.26     24.28 o 
  21   1   0      105.66       87.43     31.85 o 
  23   1   0      393.58      466.77     51.90 o 
  25   1   0     1113.92     1242.03    176.27 o 
  27   1   0       56.43       10.68     44.51 o 
  29   1   0      164.16      224.55     61.22 o 
  31   1   0       56.91      169.98     72.89 o 
   0   2   0    16813.47    16030.46    453.46 o 
   2   2   0     4022.06     3992.79     77.05 o 
   4   2   0      250.90      334.41     51.69 o 
   6   2   0      666.60      578.15     27.19 o 
   8   2   0     7678.41     7695.36    208.89 o 
  10   2   0        2.94       10.43     16.30 o 
  12   2   0     1500.15     1640.92     90.42 o 
  14   2   0     1459.89     1464.63     59.09 o 
  16   2   0     1767.44     1739.96     57.41 o 
  18   2   0       84.55       95.57     29.68 o 
  20   2   0       78.66       54.51     29.00 o 
  22   2   0     1532.84     1340.22     73.39 o 
  24   2   0        7.66      -51.10     48.95 o 
  26   2   0     1142.88     1197.34    111.07 o 
  28   2   0       73.08       21.66     64.06 o 
  30   2   0        0.79      -69.75     82.87 o 
   1   3   0       23.37        0.82     17.80 o 
   3   3   0     5939.02     6278.51    120.63 o 
   5   3   0     1969.45     1607.06     57.94 o 
   7   3   0    21595.98    22807.49    644.38 o 
   9   3   0     2085.97     2026.72     55.72 o 
  11   3   0       24.06      -15.33     16.88 o 
  13   3   0      287.83      343.25     35.12 o 
  15   3   0       55.09       86.73     47.67 o 
  17   3   0       46.22       -1.29     31.58 o 
  19   3   0        1.40      -26.69     42.48 o 
  21   3   0       14.85       -5.68     48.18 o 
  23   3   0      200.41      238.06     71.93 o 
  25   3   0       16.04       -0.92     57.14 o 
  27   3   0        0.14      -41.51     83.54 o 
   0   4   0     2294.48     2555.82     98.68 o 
   2   4   0      844.88      840.97     55.77 o 
   4   4   0       17.86       29.03     30.16 o 
   6   4   0       86.84       32.53     35.83 o 
   8   4   0        0.17      -11.73     32.62 o 
  10   4   0       39.96        5.01     30.19 o 
  12   4   0      502.29      582.95     65.44 o 
  14   4   0       67.49       54.29     34.71 o 
  16   4   0        6.08      -19.67     43.52 o 
  18   4   0      772.04      816.78    262.25 o 
  20   4   0      105.36       70.58     58.04 o 
  22   4   0      133.40      144.78     70.61 o 
  24   4   0        0.49       46.75     64.37 o 
  26   4   0      166.03      123.21     78.32 o 
   1   5   0       67.31       45.66     52.93 o 
   3   5   0      417.83      418.76     82.09 o 
   5   5   0     2601.65     2650.85    103.20 o 
   7   5   0       60.39       70.09     52.57 o 
   9   5   0      265.91      369.61     69.61 o 
  11   5   0      192.12      212.60     50.36 o 
  13   5   0      336.32      304.31     95.67 o 
  15   5   0       99.33       95.64     57.91 o 
  17   5   0      138.80      125.89     64.49 o 
  19   5   0       70.55       81.83     62.64 o 
  21   5   0      257.62      342.20     88.60 o 
  23   5   0        0.66       55.88     68.53 o 
   0   6   0      101.86       72.83     85.24 o 
   2   6   0      536.25      631.06    107.27 o 
   4   6   0      167.50      167.12     70.35 o 
   6   6   0      256.09      215.21     81.56 o 
   8   6   0      930.15     1191.27    138.42 o 
  10   6   0      270.34      310.01     92.81 o 
  12   6   0       12.96      140.48     88.96 o 
  14   6   0      242.11      388.07    117.14 o 
  16   6   0       76.89       -4.45     75.37 o 
  18   6   0        0.15       -8.58     58.53 o 
   1   7   0        5.08      -52.86     61.35 o 
   3   7   0      192.29      294.71     96.97 o 
   5   7   0       33.71       40.61     77.45 o 
   7   7   0       29.69       61.90    123.68 o 
   9   7   0       10.12       85.64     73.61 o 
 -31   1   1      150.22      145.31     55.84 o 
 -29   1   1     1066.48     1282.15    148.52 o 
 -27   1   1      117.74      105.27     49.53 o 
 -25   1   1       56.53       78.40     43.77 o 
 -23   1   1      835.95      936.38     60.36 o 
 -21   1   1       21.47       -6.09     26.49 o 
 -19   1   1     1633.92     1647.12     59.24 o 
 -17   1   1      792.53      862.22     46.52 o 
 -15   1   1        6.32      -19.54     17.13 o 
 -13   1   1      137.32      147.17     22.90 o 
 -11   1   1    12475.70    12429.28    173.14 o 
  -9   1   1      827.55      899.74     30.72 o 
  -7   1   1    21056.86    20364.67    249.21 o 
  -5   1   1     1395.61     1467.55     33.24 o 
  -3   1   1   123206.22   111750.20   1393.27 o 
  -1   1   1    20852.15    20009.58    463.13 o 
   1   1   1     4972.86     4332.73     93.49 o 
   3   1   1     4837.67     4708.87     84.85 o 
   5   1   1    39845.11    37697.22    503.89 o 
   7   1   1    23972.14    22862.99    487.65 o 
   9   1   1     3146.80     3744.76    175.60 o 
  11   1   1     2536.73     2611.07     60.87 o 
  13   1   1       42.08       34.13     19.94 o 
  15   1   1     1928.33     1765.32     55.99 o 
  17   1   1     1012.60     1023.24     45.72 o 
  19   1   1     1153.76     1112.67     51.25 o 
  21   1   1      774.20      743.36     52.98 o 
  23   1   1      177.72      196.03     43.68 o 
  25   1   1      128.81       86.42     39.23 o 
  27   1   1       30.97        3.16     45.53 o 
  29   1   1      744.96      897.38     92.99 o 
 -30   2   1       29.41        5.97     65.84 o 
 -28   2   1      131.63       81.14     66.78 o 
 -26   2   1       12.38      -13.33     60.21 o 
 -24   2   1       10.91      -40.12     38.15 o 
 -22   2   1      175.80      127.26     44.26 o 
 -20   2   1      221.48      195.85     35.70 o 
 -18   2   1      344.23      351.76     38.69 o 
 -16   2   1      209.24      296.90     34.32 o 
 -14   2   1      617.72      677.49     37.67 o 
 -12   2   1     1345.23     1308.47     51.49 o 
 -10   2   1      315.03      422.81     54.86 o 
  -8   2   1     8299.47     8451.89    127.68 o 
  -6   2   1      173.98      201.67     24.09 o 
  -4   2   1    13984.97    13984.70    221.23 o 
  -2   2   1      901.66      740.95     41.80 o 
   0   2   1     6205.72     5037.36     91.05 o 
   2   2   1      147.73      159.33     19.10 o 
   4   2   1    26757.20    27548.67    703.38 o 
   6   2   1      886.51      883.67     68.14 o 
   8   2   1      217.56      246.53     24.72 o 
  10   2   1      536.18      462.12     37.59 o 
  12   2   1    15597.59    16528.14    262.42 o 
  14   2   1       76.68       72.28     23.05 o 
  16   2   1       31.50       11.28     22.52 o 
  18   2   1       57.13       15.83     25.91 o 
  20   2   1       51.85       -9.38     27.19 o 
  22   2   1      331.51      351.04     72.89 o 
  24   2   1       69.46      -18.02     70.92 o 
  26   2   1      227.76      228.98     74.27 o 
  28   2   1       71.41      -20.37     61.86 o 
  30   2   1       36.77      -32.71     93.35 o 
 -29   3   1       33.97      -75.25     65.76 o 
 -27   3   1        0.20      -47.66     59.28 o 
 -25   3   1      845.52      885.86    112.83 o 
 -23   3   1       70.69       43.67     54.60 o 
 -21   3   1       47.19       48.24     56.33 o 
 -19   3   1      477.09      388.14     72.65 o 
 -17   3   1        5.38      -29.53     27.85 o 
 -15   3   1     2390.64     2308.17     84.00 o 
 -13   3   1       42.68        9.87     20.02 o 
 -11   3   1      410.36      519.64     35.75 o 
  -9   3   1     3395.15     3615.25     78.43 o 
  -7   3   1    11528.71    11925.82    214.11 o 
  -5   3   1       25.68       58.52     22.74 o 
  -3   3   1     3618.52     3724.83     77.92 o 
  -1   3   1      445.61      610.37     33.47 o 
   1   3   1     7568.66     7022.91    127.91 o 
   3   3   1     1780.04     1785.27     78.34 o 
   5   3   1      279.48      328.27     32.75 o 
   7   3   1     1913.11     1969.20     95.64 o 
   9   3   1      141.43      244.63     27.01 o 
  11   3   1      369.47      407.31     47.60 o 
  13   3   1      119.35      128.23     38.52 o 
  15   3   1      650.79      744.65     63.67 o 
  17   3   1       92.56      114.32     39.96 o 
  19   3   1      133.73      189.82     46.23 o 
  21   3   1      208.78      203.38     66.65 o 
  23   3   1      519.68      379.31     82.40 o 
  25   3   1      330.17      304.58     81.86 o 
  27   3   1       22.01      -76.71     59.30 o 
 -26   4   1        2.38      -43.69     62.86 o 
 -24   4   1       58.39        0.57     56.49 o 
 -22   4   1      126.26       88.36     62.16 o 
 -20   4   1      548.00      570.90    147.92 o 
 -18   4   1      429.53      346.01     81.40 o 
 -16   4   1      232.92      204.72     62.93 o 
 -14   4   1     2475.90     2386.21    142.40 o 
 -12   4   1      941.79      903.65     73.24 o 
 -10   4   1      656.54      776.38    134.44 o 
  -8   4   1     2239.23     2333.68    288.24 o 
  -6   4   1      986.22      985.21     66.37 o 
  -4   4   1     1657.21     1679.05     55.84 o 
  -2   4   1      659.37      796.22     51.00 o 
   0   4   1     1843.17     1727.32     56.69 o 
   2   4   1      374.61      395.41     50.35 o 
   4   4   1     2339.71     2293.96    100.77 o 
   6   4   1     1480.24     1391.39    113.31 o 
   8   4   1       23.16      -29.07     30.81 o 
  10   4   1      190.64      166.21     42.07 o 
  12   4   1      353.46      364.04     50.93 o 
  14   4   1     1785.58     1645.15     78.71 o 
  16   4   1       60.69       72.57     37.99 o 
  18   4   1       37.31       73.82     54.52 o 
  20   4   1      861.17      822.62    105.19 o 
  22   4   1       32.37        5.04     55.47 o 
  24   4   1      109.88       55.86     66.52 o 
  26   4   1       14.86      -12.12     63.52 o 
 -23   5   1      101.59       26.35     62.76 o 
 -21   5   1        0.52        5.91     58.10 o 
 -19   5   1      164.59      153.48     70.23 o 
 -17   5   1      472.70      490.80    148.37 o 
 -15   5   1      386.20      362.53     79.03 o 
 -13   5   1       43.97       31.35     48.86 o 
 -11   5   1      971.32     1034.31     85.68 o 
  -9   5   1     1694.38     1619.28     94.89 o 
  -7   5   1      470.21      501.80     77.17 o 
  -5   5   1     1657.58     1510.32    106.79 o 
  -3   5   1      115.97       52.79     51.53 o 
  -1   5   1       14.50      -34.16     41.84 o 
   1   5   1      556.25      537.66    119.68 o 
   3   5   1      330.13      287.39     74.32 o 
   5   5   1     1794.18     1654.71    103.20 o 
   7   5   1     1572.45     1378.62     97.47 o 
   9   5   1      177.78      223.27     59.26 o 
  11   5   1      969.48     1162.31     78.61 o 
  13   5   1      153.45      183.52     52.44 o 
  15   5   1      277.15      221.95     94.65 o 
  17   5   1      455.85      442.37     87.17 o 
  19   5   1       14.82       10.02     61.62 o 
  21   5   1        0.45      -20.31     54.95 o 
 -18   6   1       47.07      115.75     69.74 o 
 -16   6   1      103.10       69.68     84.90 o 
 -14   6   1       38.17      116.35     84.00 o 
 -12   6   1      201.90      285.34     91.02 o 
 -10   6   1      102.91       85.31     66.68 o 
  -8   6   1      579.43      733.78    112.54 o 
  -6   6   1      126.95       54.31     62.61 o 
  -4   6   1      456.90      457.55     97.94 o 
  -2   6   1      270.27      412.65     91.12 o 
   0   6   1       22.94       17.47     54.95 o 
   2   6   1      328.66      444.45     95.60 o 
   4   6   1       37.69       33.57     63.09 o 
   6   6   1        3.62       -3.99     60.76 o 
   8   6   1      405.63      521.51    102.06 o 
  10   6   1        2.07        0.33     47.97 o 
  12   6   1      244.16      399.80    121.65 o 
  14   6   1        0.18       74.88     61.15 o 
  16   6   1        2.62       57.66     63.56 o 
  -9   7   1      133.31      237.74     82.51 o 
  -7   7   1      173.85      -28.19    119.96 o 
  -5   7   1       19.96      -44.84     71.95 o 
  -3   7   1      146.56       61.77     77.14 o 
  -1   7   1       47.39       42.19     71.30 o 
   1   7   1       42.72       65.33     79.83 o 
   3   7   1       98.27      118.40     77.67 o 
   5   7   1      157.90      218.79    122.61 o 
   7   7   1       23.81        0.00     79.44 o 
   9   7   1       26.20      150.00     79.30 o 
 -32   0   2      442.94      438.24    135.52 o 
 -30   0   2      459.78      479.17    139.13 o 
 -28   0   2      137.74      127.63    103.16 o 
 -26   0   2      159.34      143.64     92.68 o 
 -24   0   2       14.91      -32.36     62.69 o 
 -22   0   2     1669.13     1481.97     90.18 o 
 -20   0   2      267.01      281.27     56.60 o 
 -18   0   2        3.71        1.32     31.13 o 
 -16   0   2      156.12      112.88     28.85 o 
 -14   0   2      613.54      728.19     65.91 o 
 -12   0   2     4411.16     4070.72     91.02 o 
 -10   0   2      230.56      278.46     49.27 o 
  -8   0   2    17651.53    16487.64    243.29 o 
  -6   0   2    21808.04    20234.53    347.38 o 
  -4   0   2    88058.91    77059.52   5687.48 o 
  -2   0   2    19930.90    19444.48    373.81 o 
   0   0   2    64226.96    57344.20   4040.93 o 
   2   0   2     1055.84      924.51     34.73 o 
   4   0   2    68111.90    62447.20    827.29 o 
   6   0   2     5106.22     4934.71     89.57 o 
   8   0   2    32757.22    31060.36    436.30 o 
  10   0   2     1319.29     1087.73     43.16 o 
  12   0   2     1324.31     1268.55     49.39 o 
  14   0   2      238.25      399.32    103.13 o 
  16   0   2     2375.38     2265.50     75.72 o 
  18   0   2       13.50       12.97     26.57 o 
  20   0   2       17.63       36.14     29.76 o 
  22   0   2       13.98        9.46     32.86 o 
  24   0   2       14.06      -27.86     41.58 o 
  26   0   2      699.11      707.03    145.67 o 
  28   0   2       69.94       54.23     89.63 o 
  30   0   2        6.41     -103.73    102.15 o 
 -31   1   2       10.74       -3.17     48.02 o 
 -29   1   2      130.10      126.34     52.70 o 
 -27   1   2       21.74      -16.76     42.39 o 
 -25   1   2      889.50      902.87     81.87 o 
 -23   1   2       93.35       65.91     39.64 o 
 -21   1   2      676.76      749.36     48.75 o 
 -19   1   2     1175.13     1130.20     48.68 o 
 -17   1   2      748.35      773.24     44.83 o 
 -15   1   2       71.01       47.19     20.02 o 
 -13   1   2      963.74     1116.12     38.89 o 
 -11   1   2     2340.99     2340.03     57.73 o 
  -9   1   2     3107.14     3180.55     59.94 o 
  -7   1   2      471.89      529.87     42.90 o 
  -5   1   2      322.02      258.79     27.58 o 
  -3   1   2    55527.11    51313.43    841.42 o 
  -1   1   2     3652.43     3670.07     63.32 o 
   1   1   2    69001.00    66916.14   1842.95 o 
   3   1   2    75529.56    72658.30    928.14 o 
   5   1   2      450.10      507.05     31.53 o 
   7   1   2      195.21      255.28     32.37 o 
   9   1   2    24331.74    24093.59    484.61 o 
  11   1   2      909.41      934.14     47.35 o 
  13   1   2      154.50      147.14     25.48 o 
  15   1   2       81.62       52.47     24.19 o 
  17   1   2       58.78       20.02     25.01 o 
  19   1   2      322.04      376.77     43.12 o 
  21   1   2      802.58     1003.18     68.22 o 
  23   1   2      457.31      502.50     55.77 o 
  25   1   2      779.34      862.43     94.74 o 
  27   1   2       28.87        4.24     48.47 o 
  29   1   2      192.82      229.78    125.37 o 
 -30   2   2        8.70      -33.61     56.95 o 
 -28   2   2        1.07       12.71     59.73 o 
 -26   2   2     1460.41     1582.58    176.28 o 
 -24   2   2      154.47      147.33     48.93 o 
 -22   2   2      300.36      359.37     56.83 o 
 -20   2   2      214.00      158.23     50.80 o 
 -18   2   2      803.02      867.69     44.12 o 
 -16   2   2      363.90      367.98     35.76 o 
 -14   2   2      362.74      398.67     33.64 o 
 -12   2   2     2508.87     2905.24     65.82 o 
 -10   2   2      126.77      173.66     32.74 o 
  -8   2   2    11078.62    10922.98    173.28 o 
  -6   2   2     2322.32     2404.95     53.78 o 
  -4   2   2    13916.84    13895.19    204.85 o 
  -2   2   2     3255.81     3202.19     72.21 o 
   0   2   2    22682.30    21830.59    301.57 o 
   2   2   2       89.61      144.60     32.49 o 
   4   2   2    11600.18    11810.97    397.32 o 
   6   2   2     2010.14     2474.62     56.19 o 
   8   2   2     9061.59     9445.97    373.48 o 
  10   2   2    13583.59    13772.75    524.62 o 
  12   2   2       42.86       47.33     30.32 o 
  14   2   2       76.50       49.87     24.18 o 
  16   2   2      202.79      297.74     37.38 o 
  18   2   2        0.00       -8.40     25.84 o 
  20   2   2      571.57      698.38     98.89 o 
  22   2   2      649.09      781.75     81.28 o 
  24   2   2        0.03      -41.07     52.85 o 
  26   2   2      120.94       27.60     62.00 o 
  28   2   2      465.57      472.49     92.40 o 
 -29   3   2       68.16       10.58     81.40 o 
 -27   3   2       61.07      -27.24     77.57 o 
 -25   3   2       27.53       -6.22     55.45 o 
 -23   3   2      551.10      515.86     88.73 o 
 -21   3   2       49.52       20.63     47.75 o 
 -19   3   2      466.23      434.32    152.55 o 
 -17   3   2      534.51      571.44     47.53 o 
 -15   3   2      112.56      126.59     28.31 o 
 -13   3   2      862.44      835.97     40.74 o 
 -11   3   2     3509.35     3625.25     80.44 o 
  -9   3   2     4089.99     4203.70    119.95 o 
  -7   3   2     3503.05     4086.82     92.27 o 
  -5   3   2     1607.74     1342.60     49.55 o 
  -3   3   2     2584.66     2150.39     57.07 o 
  -1   3   2      899.26      812.44     34.88 o 
   1   3   2     7490.55     7506.01    181.63 o 
   3   3   2     2898.14     3218.93    117.05 o 
   5   3   2    10195.77     9772.32    420.32 o 
   7   3   2        3.36        1.80     13.78 o 
   9   3   2     2880.31     2684.08     68.66 o 
  11   3   2      333.42      404.95     47.59 o 
  13   3   2       73.95       50.10     29.65 o 
  15   3   2      562.11      654.51    107.82 o 
  17   3   2        0.09      -15.92     31.85 o 
  19   3   2      477.80      483.78     84.83 o 
  21   3   2       13.30       32.54     54.92 o 
  23   3   2        4.07      -43.82     51.59 o 
  25   3   2        5.25      -52.95     55.78 o 
  27   3   2       12.36      -27.93    123.06 o 
 -26   4   2       66.79       32.21     65.01 o 
 -24   4   2       23.79      -21.92     51.32 o 
 -22   4   2       88.19       63.30     59.02 o 
 -20   4   2      435.78      363.77     76.10 o 
 -18   4   2      260.75      201.94     63.54 o 
 -16   4   2      110.65      105.57     85.12 o 
 -14   4   2       81.73       29.76     33.76 o 
 -12   4   2      470.26      628.86     80.80 o 
 -10   4   2       59.97       29.92     49.25 o 
  -8   4   2      142.27      273.99     77.63 o 
  -6   4   2       29.15       -1.32     22.53 o 
  -4   4   2      462.56      721.96     66.54 o 
  -2   4   2     1898.92     1661.42     55.90 o 
   0   4   2     1243.69     1242.12     47.49 o 
   2   4   2      813.38      830.20     80.45 o 
   4   4   2      436.59      495.77     67.34 o 
   6   4   2        1.38      -44.57     29.71 o 
   8   4   2       48.65       76.83     39.21 o 
  10   4   2      444.52      420.32     64.87 o 
  12   4   2       81.52       88.92     37.80 o 
  14   4   2     1278.05     1093.60     71.14 o 
  16   4   2      496.49      558.45     67.81 o 
  18   4   2       24.06      -36.71     44.21 o 
  20   4   2        1.45       11.40     66.97 o 
  22   4   2      510.22      591.14     96.99 o 
  24   4   2       29.30       -6.92     61.31 o 
 -23   5   2       81.98       54.45     64.46 o 
 -21   5   2       79.52       67.72     61.67 o 
 -19   5   2        6.98        4.83     54.13 o 
 -17   5   2      701.29      721.79     98.57 o 
 -15   5   2      207.98      190.47     63.65 o 
 -13   5   2       93.95       84.70     52.36 o 
 -11   5   2        7.06      -31.27     32.88 o 
  -9   5   2      480.63      533.16    113.85 o 
  -7   5   2        3.44      -37.39     48.33 o 
  -5   5   2     2100.45     1856.21    119.07 o 
  -3   5   2       20.26      -32.44     40.35 o 
  -1   5   2     1040.51     1205.92    119.58 o 
   1   5   2       81.09       82.30     56.52 o 
   3   5   2        4.66      -47.13     32.05 o 
   5   5   2     1335.27     1303.69     89.79 o 
   7   5   2       62.98       12.60     44.19 o 
   9   5   2      154.58      164.65     58.09 o 
  11   5   2      735.91     1073.24    140.97 o 
  13   5   2        1.55       -8.69     36.91 o 
  15   5   2       73.49      -11.25     51.82 o 
  17   5   2      215.26      142.59     68.46 o 
  19   5   2        3.04      -50.40     52.52 o 
  21   5   2       18.23       18.63     59.70 o 
 -18   6   2      102.06       65.84     66.45 o 
 -16   6   2        0.31       15.16     68.91 o 
 -14   6   2       40.88       37.05     66.22 o 
 -12   6   2        0.68        4.62     72.66 o 
 -10   6   2       16.77        6.96     57.56 o 
  -8   6   2      140.34      118.82     73.69 o 
  -6   6   2      289.44      261.17     97.07 o 
  -4   6   2       25.17        1.67     58.16 o 
  -2   6   2      243.46      403.53     94.20 o 
   0   6   2       25.42       13.68     61.45 o 
   2   6   2      360.98      346.61     89.73 o 
   4   6   2       38.82       31.40     62.98 o 
   6   6   2        2.71      -62.29     51.26 o 
   8   6   2      368.39      377.66     91.24 o 
  10   6   2      166.17      146.97     89.18 o 
  12   6   2      161.68      200.58    105.76 o 
  14   6   2      162.30      293.34     78.41 o 
  16   6   2       44.96       69.75     65.72 o 
  -9   7   2       32.87      133.92     92.28 o 
  -7   7   2       38.84        4.51    112.41 o 
  -5   7   2        0.00       -8.00    103.16 o 
  -3   7   2       81.09      169.66     83.73 o 
  -1   7   2        6.95       29.44     73.16 o 
   1   7   2       35.44      -24.02     66.52 o 
   3   7   2        1.95      -94.37     62.91 o 
   5   7   2        0.07      -25.27     75.28 o 
   7   7   2        2.94      -43.22     76.80 o 
 -31   1   3        8.02        3.07     49.34 o 
 -29   1   3      298.01      224.30     75.86 o 
 -27   1   3        0.17       -9.71     40.25 o 
 -25   1   3       41.67       23.41     40.53 o 
 -23   1   3       40.29       13.74     35.08 o 
 -21   1   3       32.89        5.96     25.70 o 
 -19   1   3      456.69      592.42     66.44 o 
 -17   1   3     5431.66     5343.56    104.74 o 
 -15   1   3      254.14      307.56     30.30 o 
 -13   1   3      248.69      321.08     27.16 o 
 -11   1   3      167.37      228.09     24.17 o 
  -9   1   3     1545.29     1567.57     45.11 o 
  -7   1   3     5042.84     5118.95     85.68 o 
  -5   1   3     5105.48     4559.22     69.46 o 
  -3   1   3    24757.87    23753.93    281.65 o 
  -1   1   3      640.50      640.32     22.71 o 
   1   1   3     9020.58     9359.22    180.67 o 
   3   1   3    26597.77    26457.22    353.10 o 
   5   1   3    34631.20    33663.63    866.35 o 
   7   1   3     6788.49     6216.46    221.31 o 
   9   1   3        9.42       24.01     19.21 o 
  11   1   3      694.61      806.74     52.91 o 
  13   1   3     6712.26     6302.89    223.04 o 
  15   1   3      352.19      501.92     37.85 o 
  17   1   3      558.26      567.10     47.40 o 
  19   1   3      103.45       72.53     31.54 o 
  21   1   3       79.82       18.56     31.45 o 
  23   1   3        8.79      -26.75     32.23 o 
  25   1   3        0.31       -4.11     36.40 o 
  27   1   3       26.62       10.64     74.19 o 
  29   1   3      367.06      446.36    148.94 o 
 -30   2   3        0.05      -79.00     52.67 o 
 -28   2   3     1420.36     1285.08    146.01 o 
 -26   2   3      378.18      363.83     64.66 o 
 -24   2   3      313.31      312.04     55.89 o 
 -22   2   3      151.04      180.16     49.14 o 
 -20   2   3     1058.61     1024.77     65.76 o 
 -18   2   3      192.20      282.00     33.12 o 
 -16   2   3        2.83      -25.87     17.25 o 
 -14   2   3      176.45      188.97     25.53 o 
 -12   2   3     1199.83     1177.28     53.42 o 
 -10   2   3     3279.49     3354.99     85.48 o 
  -8   2   3       37.48       23.96     15.20 o 
  -6   2   3     6973.51     6872.95    163.87 o 
  -4   2   3     1322.89     1450.64     40.35 o 
  -2   2   3       91.65      134.77     21.46 o 
   0   2   3     1778.67     1873.98     49.71 o 
   2   2   3      940.21      876.57     94.09 o 
   4   2   3     1032.74     1077.44    119.57 o 
   6   2   3     7654.06     7436.33    331.93 o 
   8   2   3     4877.10     5145.22    137.85 o 
  10   2   3     1517.63     1545.30     47.80 o 
  12   2   3        0.38       10.96     19.78 o 
  14   2   3        6.19      -12.95     20.52 o 
  16   2   3      794.97      784.83     44.82 o 
  18   2   3      596.83      674.82     57.14 o 
  20   2   3        2.77      -34.60     33.25 o 
  22   2   3      176.74      117.51     48.07 o 
  24   2   3       28.53      -32.56     56.60 o 
  26   2   3       36.30      -27.60     56.28 o 
  28   2   3        2.69       24.80     95.04 o 
 -29   3   3       87.55       20.47     80.67 o 
 -27   3   3       75.94      -46.69     60.41 o 
 -25   3   3      258.92      188.32     74.36 o 
 -23   3   3       19.90       53.58     55.72 o 
 -21   3   3      223.40      228.39     64.09 o 
 -19   3   3        4.18       -4.88     41.68 o 
 -17   3   3       95.65       97.32     36.16 o 
 -15   3   3      992.75     1026.82     46.25 o 
 -13   3   3       11.18        4.95     19.75 o 
 -11   3   3      157.40      145.22     25.91 o 
  -9   3   3       26.25       20.07     18.62 o 
  -7   3   3    11100.63    10935.32    166.45 o 
  -5   3   3      117.71      206.19     27.48 o 
  -3   3   3      373.56      385.74     34.30 o 
  -1   3   3      637.53      621.19     62.92 o 
   1   3   3      195.94      195.73     28.33 o 
   3   3   3      108.34      170.84     42.62 o 
   5   3   3      593.88      730.70    107.95 o 
   7   3   3       98.69      185.85     45.23 o 
   9   3   3      678.41      670.80     57.03 o 
  11   3   3      153.83      117.23     34.40 o 
  13   3   3       55.22       63.46     32.60 o 
  15   3   3      463.93      503.33     56.13 o 
  17   3   3      237.67      269.30     49.37 o 
  19   3   3       66.28       20.32     36.56 o 
  21   3   3      576.24      552.52     91.08 o 
  23   3   3      128.58       37.63     59.41 o 
  25   3   3      106.72       -5.01     66.67 o 
  27   3   3       76.28       57.74     76.78 o 
 -26   4   3       61.48       36.92     65.72 o 
 -24   4   3       12.23      -52.09     57.88 o 
 -22   4   3     1034.79     1154.94    122.12 o 
 -20   4   3      584.17      556.71     87.45 o 
 -18   4   3       43.34       45.38     48.34 o 
 -16   4   3       93.30      122.56     53.75 o 
 -14   4   3       48.16       47.80     43.50 o 
 -12   4   3      943.92      962.39     56.72 o 
 -10   4   3      375.01      465.40     53.45 o 
  -8   4   3     6015.99     5367.71    112.06 o 
  -6   4   3      990.18      962.03     45.96 o 
  -4   4   3      793.60      823.77     44.26 o 
  -2   4   3      581.89      682.29     65.92 o 
   0   4   3     2761.71     2545.32    121.13 o 
   2   4   3     2505.19     2583.15    111.05 o 
   4   4   3       27.31      -45.20     30.13 o 
   6   4   3      349.30      316.70     59.13 o 
   8   4   3       40.18        2.35     41.43 o 
  10   4   3      192.52      153.97     40.94 o 
  12   4   3      175.59      144.98     42.75 o 
  14   4   3      236.69      280.31     71.33 o 
  16   4   3      918.53      948.28     74.19 o 
  18   4   3       18.04       14.77     40.98 o 
  20   4   3      165.27      123.26     62.48 o 
  22   4   3       23.16       28.86    109.81 o 
  24   4   3      143.47      140.27     73.32 o 
 -23   5   3       38.08       18.76     64.31 o 
 -21   5   3      133.93      195.96     72.47 o 
 -19   5   3      157.80      176.05     69.23 o 
 -17   5   3      527.80      522.64     89.45 o 
 -15   5   3      207.01      226.67     65.05 o 
 -13   5   3        7.15       16.35     47.72 o 
 -11   5   3      135.80       44.49     46.39 o 
  -9   5   3       83.70       11.83     35.21 o 
  -7   5   3     1427.72     1342.22    110.83 o 
  -5   5   3      927.47     1326.09    127.90 o 
  -3   5   3      225.83      182.38     64.98 o 
  -1   5   3      117.56      120.84     59.95 o 
   1   5   3     1286.90     1260.70     78.85 o 
   3   5   3      933.25     1127.82     95.17 o 
   5   5   3        4.87      -17.46     43.17 o 
   7   5   3      208.53      325.60     69.46 o 
   9   5   3        5.37       -6.56     41.20 o 
  11   5   3        7.79       -8.08     37.61 o 
  13   5   3       68.34      109.09     71.42 o 
  15   5   3       18.63       35.75     40.53 o 
  17   5   3      214.93      182.81     71.12 o 
  19   5   3        1.75      -19.10     57.07 o 
  21   5   3       11.03       44.22     67.65 o 
 -18   6   3       20.29      -51.12     66.21 o 
 -16   6   3      301.97      295.48     95.10 o 
 -14   6   3        8.11       -0.55     63.34 o 
 -12   6   3      610.09      738.21    118.31 o 
 -10   6   3        0.22        0.16     78.36 o 
  -8   6   3      546.28      391.45    149.84 o 
  -6   6   3      487.33      498.51     99.79 o 
  -4   6   3       62.43       80.91     67.26 o 
  -2   6   3       30.48       14.82     58.92 o 
   0   6   3       85.96       27.86     64.38 o 
   2   6   3      187.63      225.45     78.73 o 
   4   6   3       67.52       35.54     60.57 o 
   6   6   3        7.56      -36.46     58.60 o 
   8   6   3     1109.52     1229.38    142.17 o 
  10   6   3      322.33      342.43     90.87 o 
  12   6   3        8.22       41.33     71.54 o 
  14   6   3      203.81      277.22     78.10 o 
  16   6   3       14.68      -23.85     58.97 o 
  -9   7   3       70.92       81.04     79.49 o 
  -7   7   3       42.41       -8.34    113.08 o 
  -5   7   3      220.37      228.20    133.60 o 
  -3   7   3       28.76       -0.53     75.29 o 
  -1   7   3      265.22      221.08    111.62 o 
   1   7   3       30.51       -9.65     68.17 o 
   3   7   3       33.50       16.66     69.79 o 
   5   7   3      136.12      213.46    120.24 o 
   7   7   3        1.53      -41.93     68.39 o 
 -32   0   4      889.51     1032.98    179.49 o 
 -30   0   4       11.26       36.53     80.28 o 
 -28   0   4      284.67      443.32    119.96 o 
 -26   0   4      199.84      171.15     91.55 o 
 -24   0   4     1149.90     1107.36    173.80 o 
 -22   0   4     2191.49     2289.11    109.35 o 
 -20   0   4     3137.25     2708.14    112.41 o 
 -18   0   4       79.77       21.96     33.76 o 
 -16   0   4     8061.77     7952.73    196.60 o 
 -14   0   4       14.70       31.43     28.42 o 
 -12   0   4      396.80      597.22     53.29 o 
 -10   0   4      237.04      271.20     34.03 o 
  -8   0   4       33.51       26.01     21.75 o 
  -6   0   4     2156.24     2078.55     62.14 o 
  -4   0   4      696.04      695.60     24.01 o 
  -2   0   4    12232.71    12436.56    212.53 o 
   0   0   4     7665.00     7615.46    155.19 o 
   2   0   4       85.79      143.35     23.25 o 
   4   0   4   107524.73    95436.15   1732.96 o 
   6   0   4     2798.25     2682.43    112.17 o 
   8   0   4    18347.46    18049.33    273.11 o 
  10   0   4     2234.56     1976.17     59.86 o 
  12   0   4      626.42      728.23     43.16 o 
  14   0   4      450.11      575.22     48.09 o 
  16   0   4      354.08      267.49     41.63 o 
  18   0   4      288.02      350.26     47.15 o 
  20   0   4      477.12      425.64     70.40 o 
  22   0   4      100.94      100.25     53.71 o 
  24   0   4        8.31        9.40     49.61 o 
  26   0   4      327.92      265.29     74.40 o 
  28   0   4      172.70      225.60    113.08 o 
 -31   1   4      315.78      317.00     74.95 o 
 -29   1   4        1.25      -20.43     51.60 o 
 -27   1   4      176.68      137.61     50.50 o 
 -25   1   4      343.99      272.59     55.00 o 
 -23   1   4        1.88      -14.15     33.70 o 
 -21   1   4      229.75      315.39     38.50 o 
 -19   1   4      297.61      325.79     42.93 o 
 -17   1   4      504.79      450.06     37.59 o 
 -15   1   4      340.46      339.11     31.11 o 
 -13   1   4        2.89      -11.39     13.39 o 
 -11   1   4       95.83      142.39     18.12 o 
  -9   1   4      481.29      497.15     24.10 o 
  -7   1   4     7784.81     7623.47    128.33 o 
  -5   1   4     5186.66     4603.78     70.66 o 
  -3   1   4      350.98      322.94     19.99 o 
  -1   1   4     4440.17     4734.92     84.57 o 
   1   1   4     1771.64     1676.33     73.36 o 
   3   1   4     8923.86     8800.47    203.74 o 
   5   1   4     8007.52     7559.33    174.93 o 
   7   1   4       11.37       33.62     14.52 o 
   9   1   4     3098.47     3041.08     65.28 o 
  11   1   4       57.89       71.29     18.92 o 
  13   1   4     2216.72     2176.17     91.87 o 
  15   1   4      329.75      385.89     36.21 o 
  17   1   4       60.66       48.48     24.73 o 
  19   1   4      121.04       90.27     32.90 o 
  21   1   4       17.45       14.35     32.12 o 
  23   1   4       41.43       34.08     37.63 o 
  25   1   4        0.53        9.12     42.30 o 
  27   1   4       37.96       16.11     59.72 o 
  29   1   4      140.45      171.94    113.31 o 
 -30   2   4        4.36      -79.60     53.07 o 
 -28   2   4       66.40       72.51     50.55 o 
 -26   2   4     1008.54     1069.32     91.10 o 
 -24   2   4       92.46      124.95     49.47 o 
 -22   2   4      847.53      927.54     77.04 o 
 -20   2   4      258.64      312.91     49.30 o 
 -18   2   4      391.94      400.91     34.25 o 
 -16   2   4       10.56       10.87     18.97 o 
 -14   2   4      303.32      288.65     29.05 o 
 -12   2   4      875.54      931.55     34.62 o 
 -10   2   4       14.08        9.88     15.03 o 
  -8   2   4     3966.05     4114.50     91.82 o 
  -6   2   4        0.01       -7.17     13.23 o 
  -4   2   4      660.03      631.36     31.22 o 
  -2   2   4     1799.23     1836.01     49.68 o 
   0   2   4     2239.09     2393.58     52.51 o 
   2   2   4     8493.04     8264.71    187.05 o 
   4   2   4       17.85       41.72     37.09 o 
   6   2   4     5828.94     5825.49    246.00 o 
   8   2   4     3146.37     3066.17     98.29 o 
  10   2   4     1058.76     1151.76     49.72 o 
  12   2   4       14.80       32.62     20.70 o 
  14   2   4      621.97      716.66     50.33 o 
  16   2   4        7.27      -12.94     24.55 o 
  18   2   4        1.13      -28.00     27.27 o 
  20   2   4       79.72      130.28     44.01 o 
  22   2   4      211.05      177.60     50.57 o 
  24   2   4       85.93       70.55     48.78 o 
  26   2   4       42.82      157.96    110.27 o 
  28   2   4      233.83      282.32    121.43 o 
 -29   3   4        3.80     -115.44     90.82 o 
 -27   3   4        0.43      -55.42     58.43 o 
 -25   3   4      227.51      283.79     81.97 o 
 -23   3   4      826.99     1173.85    116.29 o 
 -21   3   4       13.32        7.26     48.15 o 
 -19   3   4       39.86       32.42     34.25 o 
 -17   3   4        6.33      -25.11     26.27 o 
 -15   3   4      126.83      106.24     27.51 o 
 -13   3   4     3677.92     3783.55    149.76 o 
 -11   3   4     4143.49     3856.68    109.85 o 
  -9   3   4      400.86      463.62     42.29 o 
  -7   3   4       67.07       33.11     18.62 o 
  -5   3   4      235.47      322.35     32.61 o 
  -3   3   4      498.40      518.88     42.67 o 
  -1   3   4        0.35       -3.68     17.25 o 
   1   3   4       23.76       16.32     28.42 o 
   3   3   4      704.57      785.28    104.29 o 
   5   3   4      724.36      691.72     60.39 o 
   7   3   4     1260.29     1162.35     99.84 o 
   9   3   4     1615.01     1446.46    119.41 o 
  11   3   4     1036.63     1030.57     57.77 o 
  13   3   4        3.78       -5.83     28.10 o 
  15   3   4      260.87      309.63     56.17 o 
  17   3   4      439.28      376.76     61.19 o 
  19   3   4       19.83       -1.65     37.90 o 
  21   3   4       18.28      -24.09     40.59 o 
  23   3   4      311.31      273.13     90.54 o 
  25   3   4       18.41      -24.08     59.99 o 
 -28   4   4        1.42      -91.94     61.29 o 
 -26   4   4        6.24      -67.41     57.25 o 
 -24   4   4      251.48      226.76     78.43 o 
 -22   4   4       91.29       49.82     58.00 o 
 -20   4   4      270.12      311.06     74.51 o 
 -18   4   4      317.56      275.60    120.13 o 
 -16   4   4      141.35      114.91     50.02 o 
 -14   4   4      441.32      506.24     74.38 o 
 -12   4   4        8.40       28.23     29.14 o 
 -10   4   4       43.00       52.18     24.89 o 
  -8   4   4       38.44       31.33     22.05 o 
  -6   4   4       96.80       89.69     26.69 o 
  -4   4   4      925.95      959.32     74.36 o 
  -2   4   4     4323.06     4173.59    191.17 o 
   0   4   4      419.36      345.52     60.57 o 
   2   4   4     1753.56     1921.25     97.96 o 
   4   4   4        7.87       29.71     37.05 o 
   6   4   4       69.16       18.05     35.90 o 
   8   4   4        0.46      -11.23     36.12 o 
  10   4   4      446.37      377.70     58.94 o 
  12   4   4      276.96      258.72     68.21 o 
  14   4   4        8.19      -43.66     32.87 o 
  16   4   4       76.30       70.69     43.90 o 
  18   4   4      249.71      268.55     66.19 o 
  20   4   4        3.34      -12.24     54.39 o 
  22   4   4       25.75      -66.53     53.25 o 
  24   4   4        2.52      -69.64     66.01 o 
 -23   5   4        0.24      -65.15     53.02 o 
 -21   5   4       65.47       27.69     92.68 o 
 -19   5   4      145.31       57.89     57.23 o 
 -17   5   4        0.57       32.58     48.59 o 
 -15   5   4       21.33       59.32     51.35 o 
 -13   5   4      371.80      375.42     63.11 o 
 -11   5   4        0.41      -12.22     37.51 o 
  -9   5   4      100.25       50.02     42.73 o 
  -7   5   4       55.62       22.77     52.60 o 
  -5   5   4     1357.22     1332.54    101.64 o 
  -3   5   4      304.41      422.06     80.95 o 
  -1   5   4     1096.50      840.99    106.30 o 
   1   5   4      156.85      130.95     47.32 o 
   3   5   4       69.19       91.73     52.53 o 
   5   5   4      203.64      260.04     65.45 o 
   7   5   4       36.55        9.21     57.27 o 
   9   5   4        2.29      -55.13     38.65 o 
  11   5   4       24.73        2.99     39.90 o 
  13   5   4       17.26       -9.15     40.06 o 
  15   5   4       76.34       82.48     48.13 o 
  17   5   4        6.07      -26.75     54.06 o 
  19   5   4       28.14       23.09     59.24 o 
  21   5   4      190.41      134.56     72.37 o 
 -18   6   4      154.34       44.64    124.75 o 
 -16   6   4      123.52      116.36     78.07 o 
 -14   6   4      171.96       52.55     68.24 o 
 -12   6   4        4.52       14.39     75.03 o 
 -10   6   4      223.32      229.39     77.15 o 
  -8   6   4      197.68      166.98    118.38 o 
  -6   6   4       24.47       48.08     62.11 o 
  -4   6   4      170.07      139.30     69.67 o 
  -2   6   4       10.14      -27.99     60.27 o 
   0   6   4      211.91      106.90     70.31 o 
   2   6   4        0.45       -2.18     57.31 o 
   4   6   4       11.79      -74.47     57.08 o 
   6   6   4       60.84       50.85     87.27 o 
   8   6   4      244.64      383.11    126.39 o 
  10   6   4        0.02       21.74     79.85 o 
  12   6   4       47.00       20.73     48.45 o 
  14   6   4      512.65      656.98    147.98 o 
  16   6   4        1.06      -49.09     61.16 o 
  -9   7   4       14.43      175.83     89.75 o 
  -7   7   4      121.06      201.48    138.68 o 
  -5   7   4        0.03        7.67    104.40 o 
  -3   7   4       74.17       59.07    104.18 o 
  -1   7   4        0.36       -0.75     65.37 o 
   1   7   4        2.75       46.54     74.46 o 
   3   7   4       14.24       36.50     79.65 o 
   5   7   4       27.91      -43.51     77.01 o 
   7   7   4      192.78      324.15    105.91 o 
 -33   1   5      240.06      327.42     70.21 o 
 -31   1   5        6.45      -36.55     47.33 o 
 -29   1   5        2.92      -12.11     44.21 o 
 -27   1   5      902.79     1039.30    121.61 o 
 -25   1   5      340.06      428.32     63.72 o 
 -23   1   5      849.32      911.74     78.24 o 
 -21   1   5       63.35       94.86     37.80 o 
 -19   1   5     1218.29     1156.35     48.43 o 
 -17   1   5      602.36      633.66     66.07 o 
 -15   1   5      275.80      261.16     34.47 o 
 -13   1   5     2745.19     2841.41     60.82 o 
 -11   1   5     3722.41     3639.89     66.74 o 
  -9   1   5     1269.43     1318.92     49.53 o 
  -7   1   5    15858.17    14778.27    322.44 o 
  -5   1   5     2311.58     2068.57     45.75 o 
  -3   1   5     1499.33     1534.18     36.48 o 
  -1   1   5     4583.45     4444.39     99.72 o 
   1   1   5      741.45      646.79     27.97 o 
   3   1   5    11043.91    10459.30    234.01 o 
   5   1   5      280.03      238.61     27.73 o 
   7   1   5     2003.98     2005.10     46.50 o 
   9   1   5      103.10       98.27     19.68 o 
  11   1   5     3894.65     3649.62     90.85 o 
  13   1   5      140.43       97.09     24.18 o 
  15   1   5      396.97      433.92     39.58 o 
  17   1   5      749.12      807.65     47.20 o 
  19   1   5      149.01      106.75     31.97 o 
  21   1   5      152.26      140.26     41.01 o 
  23   1   5       19.23      -20.17     39.18 o 
  25   1   5      103.73       41.17     46.78 o 
  27   1   5        1.93       38.21     63.95 o 
 -32   2   5      106.61       81.61     69.38 o 
 -30   2   5       99.66       -4.46     59.02 o 
 -28   2   5      928.94     1074.19    120.02 o 
 -26   2   5      251.81      231.76     57.06 o 
 -24   2   5      307.36      300.23     56.63 o 
 -22   2   5      232.68      184.06     46.13 o 
 -20   2   5     1886.86     1639.57    116.87 o 
 -18   2   5      644.73      588.42     99.89 o 
 -16   2   5      130.42      147.96     28.66 o 
 -14   2   5       26.78       20.46     17.30 o 
 -12   2   5     2129.34     1956.39     49.79 o 
 -10   2   5      517.29      599.07     28.32 o 
  -8   2   5     3274.68     3435.11     63.39 o 
  -6   2   5    10928.28    11639.00    204.57 o 
  -4   2   5      572.29      487.02     26.38 o 
  -2   2   5     1643.46     1712.96     48.24 o 
   0   2   5     4735.67     4735.70    107.10 o 
   2   2   5      280.60      216.43     42.67 o 
   4   2   5      589.33      698.67     54.41 o 
   6   2   5     5692.66     5470.04    166.82 o 
   8   2   5     3138.83     3143.21    110.15 o 
  10   2   5     2585.92     2672.18     66.82 o 
  12   2   5     3616.50     3613.11     84.21 o 
  14   2   5     1257.92     1287.20     51.55 o 
  16   2   5     1356.81     1382.09     56.70 o 
  18   2   5       11.35      -31.45     34.11 o 
  20   2   5       82.41       92.63     49.74 o 
  22   2   5       35.67      -19.27     42.61 o 
  24   2   5       46.10       36.38     56.63 o 
  26   2   5       51.48       72.50    103.39 o 
 -29   3   5       11.74      -33.56     63.08 o 
 -27   3   5       38.19      -90.10     60.07 o 
 -25   3   5      785.26     1036.32    118.89 o 
 -23   3   5       56.23       21.35     52.39 o 
 -21   3   5       72.14       98.61     40.62 o 
 -19   3   5     1999.75     1941.79     81.74 o 
 -17   3   5      407.68      514.50     56.26 o 
 -15   3   5      182.40      209.12     38.86 o 
 -13   3   5       91.45      111.47     24.28 o 
 -11   3   5      581.18      601.84     72.91 o 
  -9   3   5      414.04      369.89     31.35 o 
  -7   3   5      329.11      240.70     27.45 o 
  -5   3   5     1907.45     1940.02     64.91 o 
  -3   3   5     1326.37     1397.98     50.90 o 
  -1   3   5     4895.46     4779.94     97.31 o 
   1   3   5     1682.26     1804.79     85.16 o 
   3   3   5       42.05        1.85     28.98 o 
   5   3   5     1371.19     1128.47     68.50 o 
   7   3   5      100.32       63.61     35.87 o 
   9   3   5      293.29      279.00     55.90 o 
  11   3   5      321.62      341.78     54.06 o 
  13   3   5      465.03      564.99     59.63 o 
  15   3   5       92.98       65.94     39.43 o 
  17   3   5      212.54      215.45     49.40 o 
  19   3   5      250.77      277.49     57.74 o 
  21   3   5        8.15      -20.77     41.10 o 
  23   3   5      230.67      131.38     70.72 o 
  25   3   5      163.58       57.27     99.78 o 
 -28   4   5       39.74        2.27     69.04 o 
 -26   4   5       22.98       90.02     70.09 o 
 -24   4   5        0.52      -40.30     65.39 o 
 -22   4   5        0.23       -8.73     50.73 o 
 -20   4   5        1.18        6.13     50.86 o 
 -18   4   5      321.34      270.30     66.53 o 
 -16   4   5      978.63     1037.38    102.01 o 
 -14   4   5       26.82      103.95     47.22 o 
 -12   4   5      681.84      900.67     77.98 o 
 -10   4   5     1451.17     1275.94     48.73 o 
  -8   4   5        9.21      -12.42     20.21 o 
  -6   4   5      798.66      728.01     43.31 o 
  -4   4   5        0.77      -15.02     22.19 o 
  -2   4   5      489.32      455.19     65.54 o 
   0   4   5      258.12      264.79     57.06 o 
   2   4   5       66.91       60.17     40.96 o 
   4   4   5      587.56      539.56    102.82 o 
   6   4   5      138.15      159.27     49.91 o 
   8   4   5       51.80       52.67     42.81 o 
  10   4   5      526.36      532.80     65.35 o 
  12   4   5       43.16       38.85     38.84 o 
  14   4   5       44.70      -16.58     39.36 o 
  16   4   5        0.54       -7.43     37.52 o 
  18   4   5      534.99      543.24     72.35 o 
  20   4   5       43.30       36.95     58.16 o 
  22   4   5       22.18       10.24     60.62 o 
 -23   5   5        2.49      -16.51     52.51 o 
 -21   5   5      175.51       84.82     59.50 o 
 -19   5   5        0.33      -28.53     52.21 o 
 -17   5   5       97.13       77.33     49.53 o 
 -15   5   5      551.59      671.75     81.80 o 
 -13   5   5       26.51      -14.25     39.74 o 
 -11   5   5        0.06      -47.92     46.97 o 
  -9   5   5       26.56      -15.77     37.72 o 
  -7   5   5      707.71      826.31    105.14 o 
  -5   5   5     1967.95     2024.54    122.08 o 
  -3   5   5      256.89      118.65     49.52 o 
  -1   5   5      118.55       92.59     57.08 o 
   1   5   5      394.06      623.48     93.12 o 
   3   5   5      337.12      366.58    116.07 o 
   5   5   5      409.22      631.64     88.48 o 
   7   5   5       20.41      -34.72     45.55 o 
   9   5   5      171.03      239.37    104.85 o 
  11   5   5       62.23       31.01     43.51 o 
  13   5   5        3.36      -26.02     38.74 o 
  15   5   5      156.83      164.69     52.07 o 
  17   5   5       22.37       29.76     60.18 o 
  19   5   5       23.21      -26.73     59.36 o 
 -18   6   5        0.27      -22.94     64.29 o 
 -16   6   5       89.65      180.36     84.45 o 
 -14   6   5        3.21       13.02     59.69 o 
 -12   6   5      361.54      424.48     92.66 o 
 -10   6   5      159.05      174.51     75.88 o 
  -8   6   5      190.98      337.41     81.16 o 
  -6   6   5      136.07      146.80    116.69 o 
  -4   6   5        1.65       17.38     60.77 o 
  -2   6   5      598.61      556.96    100.82 o 
   0   6   5      664.32      950.58    126.76 o 
   2   6   5      416.55      490.11    101.52 o 
   4   6   5        0.01       50.20     65.92 o 
   6   6   5       24.28       -9.58     77.91 o 
   8   6   5      100.81      165.02     94.65 o 
  10   6   5       80.39       43.80     48.29 o 
  12   6   5       40.09       53.99     48.71 o 
  14   6   5        0.01      -15.70     76.27 o 
  -9   7   5       26.10       87.76     72.84 o 
  -7   7   5       77.13       81.16     71.59 o 
  -5   7   5       22.07       45.21    113.87 o 
  -3   7   5      177.44      216.81    137.32 o 
  -1   7   5        3.86      -47.80     69.05 o 
   1   7   5       40.87      103.69     79.18 o 
   3   7   5        4.69      -46.15     72.12 o 
   5   7   5       28.42      112.08     90.14 o 
 -32   0   6       17.20      -64.60     82.53 o 
 -30   0   6      320.81      340.04    116.58 o 
 -28   0   6      169.79       78.25     80.05 o 
 -26   0   6      170.24      144.65     81.74 o 
 -24   0   6      665.64      518.52    108.80 o 
 -22   0   6       16.14      -14.01     36.54 o 
 -20   0   6       19.20       18.91     34.01 o 
 -18   0   6       43.09       66.57     33.44 o 
 -16   0   6    12322.16    12642.50    274.86 o 
 -14   0   6     2982.47     2993.41    134.17 o 
 -12   0   6     1341.08     1353.72     73.00 o 
 -10   0   6      764.08      728.71     61.67 o 
  -8   0   6        0.36        7.32     14.19 o 
  -6   0   6    18535.66    19139.25    275.55 o 
  -4   0   6    23476.38    23953.88    397.87 o 
  -2   0   6    25475.22    24575.99    407.94 o 
   0   0   6     6295.73     6786.72    138.44 o 
   2   0   6      104.51      119.50     24.51 o 
   4   0   6    49773.06    48630.52    660.83 o 
   6   0   6    22188.50    22567.54    330.28 o 
   8   0   6       31.47      -13.97     16.16 o 
  10   0   6      271.27      271.39     42.34 o 
  12   0   6     8047.85     7427.26    149.26 o 
  14   0   6     1095.83      967.18     50.94 o 
  16   0   6        2.71      -23.14     25.00 o 
  18   0   6      254.52      227.60     44.44 o 
  20   0   6       75.79      -13.27     43.13 o 
  22   0   6     1236.75     1227.19    162.07 o 
  24   0   6      134.72      176.42     65.93 o 
  26   0   6       84.29       34.41     62.09 o 
  28   0   6        0.54        7.78     65.84 o 
 -33   1   6        6.12        4.11     56.59 o 
 -31   1   6      187.72      137.35     54.41 o 
 -29   1   6      104.57       69.71     47.41 o 
 -27   1   6       97.00       87.56     44.41 o 
 -25   1   6      535.68      596.16     68.81 o 
 -23   1   6      722.71      908.93     77.00 o 
 -21   1   6      368.53      391.42     53.26 o 
 -19   1   6      907.04      894.56     58.72 o 
 -17   1   6      386.61      422.60     46.92 o 
 -15   1   6      482.67      604.63     53.54 o 
 -13   1   6     2120.58     1971.08     64.51 o 
 -11   1   6    13310.76    13469.55    283.89 o 
  -9   1   6     1319.35     1270.85     40.05 o 
  -7   1   6        7.79      -18.14     12.09 o 
  -5   1   6     1731.34     1531.30     38.98 o 
  -3   1   6      191.23      183.64     15.65 o 
  -1   1   6      279.91      255.64     21.81 o 
   1   1   6     4649.04     4616.60     85.12 o 
   3   1   6      719.11      789.38     37.92 o 
   5   1   6     7970.81     7676.57    117.11 o 
   7   1   6    11805.67    12056.06    288.26 o 
   9   1   6     2781.34     2567.15     57.53 o 
  11   1   6      534.72      683.00     49.08 o 
  13   1   6     1305.00     1209.31     52.39 o 
  15   1   6       25.73       -6.80     21.15 o 
  17   1   6      138.75      100.52     29.58 o 
  19   1   6       16.91      -32.17     25.25 o 
  21   1   6      125.66      124.52     40.14 o 
  23   1   6        5.26       46.77     45.92 o 
  25   1   6       54.53       46.91     58.75 o 
  27   1   6        1.01       26.81     62.95 o 
 -32   2   6        0.10      -18.08     60.23 o 
 -30   2   6       28.53      -22.57     48.49 o 
 -28   2   6      756.55      932.90    183.67 o 
 -26   2   6       13.53      -10.36     37.81 o 
 -24   2   6      114.77      144.33     57.30 o 
 -22   2   6      107.51      139.09     44.93 o 
 -20   2   6       20.97       -5.27     32.88 o 
 -18   2   6     1933.70     1882.85     75.68 o 
 -16   2   6       23.75       38.01     26.79 o 
 -14   2   6     3327.16     3363.07    118.00 o 
 -12   2   6     1727.27     1664.13     44.25 o 
 -10   2   6     3771.91     3650.98     65.94 o 
  -8   2   6     7725.67     7586.91    108.97 o 
  -6   2   6     1902.24     1960.23     51.87 o 
  -4   2   6     9178.86     9192.32    137.43 o 
  -2   2   6     1064.76     1093.50     57.71 o 
   0   2   6     4896.99     5051.75     95.06 o 
   2   2   6     2261.07     2170.68     51.94 o 
   4   2   6      580.68      566.23     28.28 o 
   6   2   6      438.17      538.63     49.20 o 
   8   2   6      251.28      223.58     30.92 o 
  10   2   6      801.66      671.30     37.23 o 
  12   2   6     2710.06     2508.96     79.41 o 
  14   2   6      976.84     1045.43     56.89 o 
  16   2   6      923.34      839.57     59.34 o 
  18   2   6      665.83      828.86     73.74 o 
  20   2   6        8.43      -17.92     37.94 o 
  22   2   6        5.28       -1.48     49.38 o 
  24   2   6       31.88      112.95     65.37 o 
  26   2   6       16.81      -11.39    102.94 o 
 -29   3   6      107.69       -0.82    118.05 o 
 -27   3   6       46.19      -28.09     60.97 o 
 -25   3   6       25.99        2.05     60.21 o 
 -23   3   6     2200.42     2049.41    118.44 o 
 -21   3   6       27.12       -4.90     35.76 o 
 -19   3   6       40.12       46.57     36.56 o 
 -17   3   6       41.62       43.37     30.12 o 
 -15   3   6      245.03      236.86     41.81 o 
 -13   3   6      408.87      494.27     35.13 o 
 -11   3   6       29.98       28.88     18.90 o 
  -9   3   6     1220.75     1192.46     45.80 o 
  -7   3   6      136.82      127.15     22.83 o 
  -5   3   6     3478.69     3508.12    149.97 o 
  -3   3   6     1031.60     1072.95     43.66 o 
  -1   3   6      375.70      373.62     28.18 o 
   1   3   6     1745.07     1689.39     84.67 o 
   3   3   6        3.30      -36.93     26.99 o 
   5   3   6      752.19      911.08     72.88 o 
   7   3   6      944.22      981.68     66.99 o 
   9   3   6     1771.15     1568.49     71.57 o 
  11   3   6       99.26      110.90     37.09 o 
  13   3   6      684.43      838.14     73.14 o 
  15   3   6       45.51        9.81     34.62 o 
  17   3   6      465.86      617.60    137.07 o 
  19   3   6      152.45      125.03     48.40 o 
  21   3   6        7.04      -52.80     41.93 o 
  23   3   6       38.79     -104.18     82.30 o 
  25   3   6        0.07      -83.54     97.07 o 
 -28   4   6        0.25      -51.18     66.92 o 
 -26   4   6       25.56       -7.77     63.94 o 
 -24   4   6      457.37      410.56     88.13 o 
 -22   4   6        5.04      -34.03     50.56 o 
 -20   4   6       23.68       23.96     47.40 o 
 -18   4   6       30.90       14.25     47.05 o 
 -16   4   6        8.84        7.17     43.81 o 
 -14   4   6        5.93      -44.94     30.80 o 
 -12   4   6      243.35      293.30     41.54 o 
 -10   4   6      188.75      168.06     30.26 o 
  -8   4   6       92.15       96.56     26.98 o 
  -6   4   6      525.71      558.09     42.49 o 
  -4   4   6      268.21      212.22     43.55 o 
  -2   4   6     1989.31     1965.94    100.17 o 
   0   4   6      499.32      491.21     69.34 o 
   2   4   6      102.73      112.93     46.76 o 
   4   4   6        0.74       38.50     37.83 o 
   6   4   6      296.40      277.75     68.89 o 
   8   4   6      174.92      132.30     73.00 o 
  10   4   6        3.51      -13.14     32.86 o 
  12   4   6       72.22       90.29     42.05 o 
  14   4   6        0.96       -2.30     37.62 o 
  16   4   6       33.16       40.81     40.69 o 
  18   4   6        1.57      -63.10     42.07 o 
  20   4   6      241.73      190.72     58.35 o 
  22   4   6       46.62       44.22    108.35 o 
 -25   5   6       45.50      -15.47     61.93 o 
 -23   5   6       31.88      -43.21     54.50 o 
 -21   5   6      124.93       63.29     60.71 o 
 -19   5   6       24.70        4.39     47.58 o 
 -17   5   6       19.40      -57.76     38.51 o 
 -15   5   6      494.13      659.48     80.09 o 
 -13   5   6      310.39      287.17     59.55 o 
 -11   5   6      274.13      177.76     70.44 o 
  -9   5   6      220.07      140.37     77.91 o 
  -7   5   6      894.18     1012.66     97.82 o 
  -5   5   6      123.41       42.12     56.08 o 
  -3   5   6       13.94        3.77     37.13 o 
  -1   5   6     1095.64     1176.56     90.82 o 
   1   5   6       64.47      -24.03     47.18 o 
   3   5   6      450.45      444.76     81.36 o 
   5   5   6       16.19      -58.65     39.10 o 
   7   5   6       89.68      128.70     59.17 o 
   9   5   6      349.19      434.08     82.11 o 
  11   5   6       67.50       60.12     46.44 o 
  13   5   6      228.80      134.81     49.99 o 
  15   5   6      301.83      446.01     71.36 o 
  17   5   6       68.98       40.28     50.31 o 
  19   5   6       49.86      -19.66     60.10 o 
 -18   6   6       33.46       -2.01     69.02 o 
 -16   6   6        1.72        4.29     65.72 o 
 -14   6   6      175.71      243.43     81.82 o 
 -12   6   6       71.83      107.00     65.78 o 
 -10   6   6      114.23      142.82     70.01 o 
  -8   6   6       66.61      122.92     62.92 o 
  -6   6   6       39.99      100.57    105.30 o 
  -4   6   6      523.68      506.17     95.99 o 
  -2   6   6      100.67      113.84     70.47 o 
   0   6   6      111.68      140.92     72.90 o 
   2   6   6      417.47      549.88    109.25 o 
   4   6   6        6.48      -11.27     77.57 o 
   6   6   6        0.01      -10.03     73.96 o 
   8   6   6        2.78      -79.11     52.74 o 
  10   6   6       65.70      138.24     54.36 o 
  12   6   6        4.85       -5.64     47.60 o 
  14   6   6      322.72      448.97     98.59 o 
  -9   7   6       26.33       85.36     71.81 o 
  -7   7   6       61.76      141.88     71.74 o 
  -5   7   6        1.75       56.26    114.32 o 
  -3   7   6        9.37      -31.12     97.98 o 
  -1   7   6       27.03       18.15     76.79 o 
   1   7   6       33.47      -75.74     69.68 o 
   3   7   6        0.04      -29.53     73.47 o 
 -33   1   7        1.68       15.41     46.79 o 
 -31   1   7      177.92      126.39     51.15 o 
 -29   1   7       42.22       -2.72     38.50 o 
 -27   1   7      162.68      142.37     50.71 o 
 -25   1   7     1284.64     1140.67     70.30 o 
 -23   1   7      502.30      551.14     76.05 o 
 -21   1   7        0.36        5.89     32.23 o 
 -19   1   7     2778.59     2791.40     92.49 o 
 -17   1   7      703.43      799.80     51.66 o 
 -15   1   7      810.45      880.22     56.23 o 
 -13   1   7     2468.19     2552.48    116.10 o 
 -11   1   7      469.98      594.34     30.96 o 
  -9   1   7     5213.25     5494.45    132.12 o 
  -7   1   7     3678.26     3349.63     66.95 o 
  -5   1   7     5078.01     5037.59     72.61 o 
  -3   1   7       54.37       20.63     14.09 o 
  -1   1   7    11064.51    11002.13    156.10 o 
   1   1   7      518.10      507.27     26.10 o 
   3   1   7     1101.02     1183.08     37.99 o 
   5   1   7     1337.48     1378.60     54.11 o 
   7   1   7       43.68       99.12     23.17 o 
   9   1   7     5816.25     5917.76    113.61 o 
  11   1   7       48.98       30.24     19.27 o 
  13   1   7      369.40      446.59     37.40 o 
  15   1   7     1124.19     1078.63     60.47 o 
  17   1   7        8.32      -25.48     24.95 o 
  19   1   7      578.03      729.37     85.70 o 
  21   1   7     1969.41     2036.29     85.46 o 
  23   1   7       41.97       15.16     55.72 o 
  25   1   7       48.14       13.79     61.19 o 
  27   1   7       10.37        9.06     69.50 o 
 -32   2   7        6.22      -48.43     57.93 o 
 -30   2   7        1.52      -13.22     45.82 o 
 -28   2   7      167.11      179.62     58.53 o 
 -26   2   7      462.64      546.48     69.65 o 
 -24   2   7       83.44       42.96     42.51 o 
 -22   2   7      465.55      633.08     67.61 o 
 -20   2   7      688.09      799.48     84.59 o 
 -18   2   7      265.53      215.22     42.68 o 
 -16   2   7      136.88      147.39     35.77 o 
 -14   2   7       90.36      106.31     27.86 o 
 -12   2   7     3154.60     3120.31     62.89 o 
 -10   2   7       41.10       26.81     14.09 o 
  -8   2   7       57.00       26.80     15.37 o 
  -6   2   7       62.20       52.08     19.45 o 
  -4   2   7       30.39       38.02     17.12 o 
  -2   2   7       72.11       49.74     19.42 o 
   0   2   7     4362.09     4595.62     92.25 o 
   2   2   7      584.90      567.86     42.29 o 
   4   2   7      433.42      407.33     35.18 o 
   6   2   7      273.37      426.22     38.17 o 
   8   2   7     1556.96     1409.05     49.99 o 
  10   2   7      804.93      741.85     46.72 o 
  12   2   7        1.78      -25.87     22.63 o 
  14   2   7      682.62      692.44     64.43 o 
  16   2   7      683.53      684.64     66.27 o 
  18   2   7      502.90      774.16     72.82 o 
  20   2   7       14.21      -40.60     38.03 o 
  22   2   7      179.92      276.54    124.70 o 
  24   2   7       50.92       85.45     66.07 o 
  26   2   7      152.01      147.64     89.07 o 
 -31   3   7       40.02      -85.18     56.79 o 
 -29   3   7       31.18      -61.62     58.32 o 
 -27   3   7      192.87      166.36     74.20 o 
 -25   3   7       22.92       -5.27     55.64 o 
 -23   3   7      375.68      485.98     66.10 o 
 -21   3   7      230.03      215.80     48.68 o 
 -19   3   7       11.13        2.59     33.54 o 
 -17   3   7        7.08       17.27     31.87 o 
 -15   3   7      578.28      610.69     76.18 o 
 -13   3   7     1656.50     1650.46     60.85 o 
 -11   3   7        9.71       11.78     17.76 o 
  -9   3   7       63.17       75.16     21.52 o 
  -7   3   7      417.57      522.12     35.67 o 
  -5   3   7       16.10       -8.85     18.27 o 
  -3   3   7     2537.79     2950.32    365.02 o 
  -1   3   7       74.66       83.06     22.06 o 
   1   3   7       99.61       63.01     35.89 o 
   3   3   7       96.66       80.73     37.72 o 
   5   3   7      682.25      753.39     68.74 o 
   7   3   7      565.24      604.62    240.54 o 
   9   3   7       22.44       39.39     31.59 o 
  11   3   7     1149.60     1115.42     68.16 o 
  13   3   7      632.26      571.91     88.22 o 
  15   3   7       19.26      -11.76     35.69 o 
  17   3   7      177.21      136.22     51.34 o 
  19   3   7      417.28      384.83    114.76 o 
  21   3   7      102.77      119.29     54.31 o 
  23   3   7       75.08      132.20     68.45 o 
 -28   4   7       21.25      -92.86     61.91 o 
 -26   4   7       26.30      -51.53     58.31 o 
 -24   4   7      215.64      242.69    128.25 o 
 -22   4   7      146.42      128.80     66.44 o 
 -20   4   7      128.27       92.71     54.37 o 
 -18   4   7      627.31      825.58     95.33 o 
 -16   4   7      441.94      470.23     63.66 o 
 -14   4   7      186.87      185.13     39.18 o 
 -12   4   7       47.30        6.36     27.01 o 
 -10   4   7      161.84      124.35     33.96 o 
  -8   4   7      589.17      729.43     78.84 o 
  -6   4   7      117.64      100.47     30.32 o 
  -4   4   7     1704.40     1392.84     85.10 o 
  -2   4   7     2788.33     2578.33    118.05 o 
   0   4   7      179.57      207.04     55.29 o 
   2   4   7      253.64      169.50     53.90 o 
   4   4   7      710.26      894.77     95.90 o 
   6   4   7       15.57      -43.48     35.15 o 
   8   4   7      819.67      965.71    125.04 o 
  10   4   7        0.13      -37.36     33.14 o 
  12   4   7      653.59      714.50     92.54 o 
  14   4   7      136.06      132.16     48.50 o 
  16   4   7       60.34       -3.87     42.57 o 
  18   4   7       40.82      -14.71     45.31 o 
  20   4   7       76.92       27.44     46.63 o 
  22   4   7        2.43      118.27    113.65 o 
 -25   5   7        2.95       65.87     70.26 o 
 -23   5   7        0.05      -31.62     52.52 o 
 -21   5   7        0.05      -54.51     50.18 o 
 -19   5   7      303.27      404.46     73.19 o 
 -17   5   7        3.73      -29.92     42.99 o 
 -15   5   7      359.80      313.66     63.92 o 
 -13   5   7      886.19     1005.90    135.35 o 
 -11   5   7      164.94       71.99     63.04 o 
  -9   5   7      500.19      449.46     87.80 o 
  -7   5   7      124.90       86.23     49.74 o 
  -5   5   7      100.58       68.63     42.45 o 
  -3   5   7     1385.57     1179.09     81.59 o 
  -1   5   7      510.58      527.86    185.30 o 
   1   5   7      650.03      975.37    222.96 o 
   3   5   7      756.22     1044.52    120.69 o 
   5   5   7      202.12      273.54     73.47 o 
   7   5   7      147.20      158.15     64.28 o 
   9   5   7      187.29      288.02     75.09 o 
  11   5   7       86.81       77.10     47.06 o 
  13   5   7       70.19       63.59     47.41 o 
  15   5   7       57.74       72.30     50.52 o 
  17   5   7      108.20       86.91     56.95 o 
 -18   6   7       70.52       64.96     71.07 o 
 -16   6   7       48.21        7.83     60.80 o 
 -14   6   7        2.37       18.17     62.17 o 
 -12   6   7      107.76      234.63     80.18 o 
 -10   6   7      309.51      305.66     91.83 o 
  -8   6   7        0.37       47.03     58.59 o 
  -6   6   7      148.44      141.95    110.60 o 
  -4   6   7      951.32     1254.62    227.41 o 
  -2   6   7      328.72      441.15     96.80 o 
   0   6   7      160.07      221.86     80.89 o 
   2   6   7      160.75      145.33    111.84 o 
   4   6   7       27.14      -20.07     80.84 o 
   6   6   7        0.01      -78.80     59.54 o 
   8   6   7       61.91       11.25     68.09 o 
  10   6   7       50.33       59.65     52.76 o 
  12   6   7      155.39      114.36     61.11 o 
  -9   7   7       72.50       90.25     71.30 o 
  -7   7   7       35.06       61.34     76.10 o 
  -5   7   7       95.29       41.83    121.43 o 
  -3   7   7      124.39       11.16    111.17 o 
  -1   7   7       83.89      128.53    120.64 o 
   1   7   7       60.14        0.74     77.24 o 
   3   7   7      128.41       70.85     82.54 o 
 -34   0   8       65.57      103.73    106.21 o 
 -32   0   8       28.37      -61.45     82.98 o 
 -30   0   8      109.49       88.84     90.31 o 
 -28   0   8       13.35        0.68     74.19 o 
 -26   0   8      156.12      -13.87     67.65 o 
 -24   0   8      407.44      544.56    114.32 o 
 -22   0   8      123.82       77.46     57.78 o 
 -20   0   8      465.54      618.75     72.87 o 
 -18   0   8      269.77      289.64     57.78 o 
 -16   0   8     1123.45      970.50     76.67 o 
 -14   0   8    17219.24    18534.69    363.04 o 
 -12   0   8     4546.87     4288.78    127.60 o 
 -10   0   8      242.70      233.24     27.14 o 
  -8   0   8    43998.98    46471.55   1102.66 o 
  -6   0   8     1560.23     1624.57     54.72 o 
  -4   0   8    17646.69    18150.83    318.36 o 
  -2   0   8     6516.24     7281.76    152.66 o 
   0   0   8     3609.07     3621.98     95.80 o 
   2   0   8      206.22      265.81     41.83 o 
   4   0   8    13513.99    13842.95    215.86 o 
   6   0   8      305.72      329.59     27.59 o 
   8   0   8    17410.37    17530.21    277.01 o 
  10   0   8     4157.85     4587.67    105.38 o 
  12   0   8       23.77       -5.01     21.37 o 
  14   0   8      393.82      348.12     51.40 o 
  16   0   8     2130.99     2182.96    122.33 o 
  18   0   8      972.68      963.95     87.73 o 
  20   0   8      352.91      445.07     78.74 o 
  22   0   8      814.51      848.00    106.06 o 
  24   0   8        0.04      -42.40     62.24 o 
  26   0   8      562.23      869.04    119.42 o 
 -33   1   8        0.53        5.37     45.88 o 
 -31   1   8       10.19       -9.96     41.96 o 
 -29   1   8       11.08        4.60     46.58 o 
 -27   1   8        0.97      -47.84     36.16 o 
 -25   1   8       98.01      101.01     45.34 o 
 -23   1   8       38.61       71.51     39.45 o 
 -21   1   8     1273.42     1206.29     65.22 o 
 -19   1   8     2104.94     2040.78     93.59 o 
 -17   1   8      333.49      348.80     44.07 o 
 -15   1   8     6536.77     6342.25    136.51 o 
 -13   1   8     2681.29     2607.18     66.77 o 
 -11   1   8     2303.37     2179.75     99.95 o 
  -9   1   8     4892.84     4573.53     85.70 o 
  -7   1   8       56.75       54.59     12.72 o 
  -5   1   8        2.28       -3.12     10.67 o 
  -3   1   8     7029.16     7014.77     94.55 o 
  -1   1   8    10097.07     9738.29    138.43 o 
   1   1   8     8784.15     9393.60    120.54 o 
   3   1   8    11929.62    13110.12    183.12 o 
   5   1   8      925.85      851.91     32.26 o 
   7   1   8     9188.71     9491.67    178.09 o 
   9   1   8     2106.17     2203.74     81.50 o 
  11   1   8        7.11       11.87     18.45 o 
  13   1   8      384.47      406.74     36.88 o 
  15   1   8        0.52      -17.68     23.36 o 
  17   1   8      773.13      851.43     68.72 o 
  19   1   8      136.27      121.00     40.62 o 
  21   1   8       11.71       -1.03     36.20 o 
  23   1   8        5.52      -32.15     43.13 o 
  25   1   8       41.76       46.50     63.56 o 
 -32   2   8      122.70       69.18     53.27 o 
 -30   2   8       50.02        4.39     48.43 o 
 -28   2   8       11.70      -32.47     42.46 o 
 -26   2   8       36.07      -18.79     38.63 o 
 -24   2   8     1228.50     1310.83     79.86 o 
 -22   2   8     2520.35     2541.10    134.02 o 
 -20   2   8     1747.43     1555.65     73.69 o 
 -18   2   8     4253.22     4055.99    150.79 o 
 -16   2   8     2578.73     2713.51    154.17 o 
 -14   2   8      105.26      107.31     28.64 o 
 -12   2   8      147.93      316.41     58.06 o 
 -10   2   8      295.68      249.85     22.06 o 
  -8   2   8      346.26      271.94     29.60 o 
  -6   2   8     4230.26     4125.39     82.48 o 
  -4   2   8       18.92        9.09     15.93 o 
  -2   2   8        4.14      -18.67     13.72 o 
   0   2   8     2864.38     2799.68     69.88 o 
   2   2   8      455.32      448.27     30.91 o 
   4   2   8     1877.52     2027.73    108.98 o 
   6   2   8       51.86       36.37     23.60 o 
   8   2   8      652.57      768.85     40.01 o 
  10   2   8     4309.60     4484.01    135.61 o 
  12   2   8       39.29       42.66     27.38 o 
  14   2   8     4939.28     4888.07    238.09 o 
  16   2   8       72.24       44.87     37.85 o 
  18   2   8        2.07      -18.60     35.77 o 
  20   2   8      170.72      197.78    126.39 o 
  22   2   8       71.30      125.19     66.66 o 
  24   2   8       75.27       77.81     68.28 o 
 -31   3   8        0.31      -27.62     59.69 o 
 -29   3   8      275.19      307.05    153.73 o 
 -27   3   8      965.38      968.32    117.79 o 
 -25   3   8       15.45       17.59     44.29 o 
 -23   3   8      263.56      232.49     54.21 o 
 -21   3   8      284.73      265.90     53.42 o 
 -19   3   8       27.91      -14.54     31.87 o 
 -17   3   8       57.73       78.99     35.86 o 
 -15   3   8     2809.27     2846.29     83.87 o 
 -13   3   8       28.64      -31.53     21.02 o 
 -11   3   8      493.36      443.03     36.34 o 
  -9   3   8      287.73      337.25     51.40 o 
  -7   3   8      644.29      740.91     69.39 o 
  -5   3   8     5662.85     5634.02    107.78 o 
  -3   3   8        8.88        3.94     29.63 o 
  -1   3   8     1449.09     1453.53     67.02 o 
   1   3   8      671.48      803.26     79.43 o 
   3   3   8       16.99       -6.42     34.43 o 
   5   3   8       11.53        1.37     31.86 o 
   7   3   8      643.39      591.82     74.02 o 
   9   3   8     1416.80     1310.75     69.27 o 
  11   3   8      196.08      238.35     47.92 o 
  13   3   8      304.85      280.18     52.75 o 
  15   3   8     1511.48     1548.46    101.49 o 
  17   3   8      418.74      445.10     63.86 o 
  19   3   8       58.04       28.15     43.27 o 
  21   3   8       14.05       14.12     57.62 o 
  23   3   8       77.02      124.79     79.71 o 
 -28   4   8       66.61      -31.69     69.05 o 
 -26   4   8      353.14      310.34     90.10 o 
 -24   4   8      146.30      140.69     67.60 o 
 -22   4   8       47.42       -6.47     50.42 o 
 -20   4   8       72.14       19.57     43.41 o 
 -18   4   8     1098.91     1234.37    136.39 o 
 -16   4   8        6.44        9.44     31.83 o 
 -14   4   8       67.36       60.62     34.22 o 
 -12   4   8      233.02      205.64     38.93 o 
 -10   4   8     1821.31     1659.23     63.94 o 
  -8   4   8      446.87      567.36     44.15 o 
  -6   4   8        0.01      -16.26     25.51 o 
  -4   4   8      592.47      658.50    131.07 o 
  -2   4   8       39.26        9.03     42.79 o 
   0   4   8      429.96      386.20     86.19 o 
   2   4   8      399.42      368.94     67.57 o 
   4   4   8       79.46      103.41     59.76 o 
   6   4   8      747.53      931.22     87.77 o 
   8   4   8      230.80      294.08     66.78 o 
  10   4   8      923.60     1200.43     92.56 o 
  12   4   8        0.98       38.25     40.45 o 
  14   4   8       44.46       34.69     41.32 o 
  16   4   8       32.77       16.99     45.29 o 
  18   4   8       40.20        5.69     46.63 o 
  20   4   8      249.68      197.29     62.70 o 
 -25   5   8       65.34       28.88     63.31 o 
 -23   5   8       74.16      103.57     61.32 o 
 -21   5   8       20.20      -11.64     48.29 o 
 -19   5   8       84.63       58.63     51.33 o 
 -17   5   8        4.27       26.41     47.39 o 
 -15   5   8       36.32      -42.38     52.70 o 
 -13   5   8      606.30      670.51    101.78 o 
 -11   5   8     1205.64     1138.53    109.16 o 
  -9   5   8      221.74      244.52     71.53 o 
  -7   5   8      301.60      239.09     53.43 o 
  -5   5   8      152.42       84.22     44.50 o 
  -3   5   8      222.79      223.13     54.00 o 
  -1   5   8     1461.19     1400.90    101.30 o 
   1   5   8       14.61      -12.29     71.37 o 
   3   5   8      710.34     1151.61    128.08 o 
   5   5   8     1669.30     1822.22    119.72 o 
   7   5   8       44.31      -47.38     54.10 o 
   9   5   8      328.30      240.39     84.00 o 
  11   5   8        2.71       11.99     69.50 o 
  13   5   8       21.06       20.41     41.62 o 
  15   5   8       55.30        2.83     46.86 o 
  17   5   8      348.76      354.06     71.43 o 
 -18   6   8       30.94       44.86     69.18 o 
 -16   6   8        5.02       39.48     65.68 o 
 -14   6   8      129.51      124.86     69.82 o 
 -12   6   8      163.19      144.41     69.39 o 
 -10   6   8       16.01       50.65     59.63 o 
  -8   6   8        2.38       33.75     57.89 o 
  -6   6   8      355.79      400.62     85.86 o 
  -4   6   8        5.49      -77.23     85.57 o 
  -2   6   8      343.43      351.53    103.05 o 
   0   6   8       13.32       95.52     73.76 o 
   2   6   8       53.35      -44.53     86.25 o 
   4   6   8       12.71       46.45     71.17 o 
   6   6   8      162.49      199.09     85.58 o 
   8   6   8        0.49      -39.88     58.20 o 
  10   6   8       24.87        8.11     46.40 o 
  12   6   8       50.03      100.06     54.64 o 
  -7   7   8        0.19      100.26     83.09 o 
  -5   7   8        5.11       34.71    161.17 o 
  -3   7   8       10.25      114.21    115.90 o 
  -1   7   8       28.02      -15.22    108.35 o 
   1   7   8        0.59        0.92     84.93 o 
 -33   1   9        8.43        8.76     44.17 o 
 -31   1   9      126.84       62.39     47.47 o 
 -29   1   9      138.31      124.57     49.52 o 
 -27   1   9      946.35     1166.50     91.84 o 
 -25   1   9     1521.70     1353.34     75.44 o 
 -23   1   9       59.07       67.63     39.90 o 
 -21   1   9       95.03       79.34     35.77 o 
 -19   1   9     2855.10     2808.71     93.78 o 
 -17   1   9       99.42      130.87     35.93 o 
 -15   1   9     4358.56     4097.80    141.50 o 
 -13   1   9      351.83      364.96     35.07 o 
 -11   1   9      300.92      541.13     45.11 o 
  -9   1   9     3496.18     3591.13     74.71 o 
  -7   1   9     5066.66     5050.73     76.54 o 
  -5   1   9      332.84      329.42     23.78 o 
  -3   1   9     3596.79     3803.44     94.94 o 
  -1   1   9      427.10      400.20     44.23 o 
   1   1   9       82.13      110.21     21.37 o 
   3   1   9     2244.05     2147.51     64.71 o 
   5   1   9     8784.88     8414.50    174.57 o 
   7   1   9      788.75      756.49     36.98 o 
   9   1   9     2542.42     2401.42     84.02 o 
  11   1   9      348.80      472.79     37.70 o 
  13   1   9     1842.00     1799.74     57.20 o 
  15   1   9      200.11      208.43     41.54 o 
  17   1   9      329.56      386.34     50.93 o 
  19   1   9     1651.87     1672.67     75.70 o 
  21   1   9     1140.48     1253.65    130.90 o 
  23   1   9      219.21      209.74     62.38 o 
  25   1   9       41.11       90.49     66.90 o 
 -32   2   9      284.24      377.78     71.81 o 
 -30   2   9      172.44      131.46     53.81 o 
 -28   2   9       23.17       42.91     46.38 o 
 -26   2   9       20.55      -14.53     38.90 o 
 -24   2   9     1489.39     1490.07     79.07 o 
 -22   2   9     3395.11     3079.34    107.30 o 
 -20   2   9      411.57      477.60     69.63 o 
 -18   2   9        6.81        7.39     28.46 o 
 -16   2   9     3811.89     3770.12     93.63 o 
 -14   2   9     1901.76     1887.20     61.58 o 
 -12   2   9      291.62      332.20     35.02 o 
 -10   2   9       34.29       17.24     13.97 o 
  -8   2   9     7411.79     7474.28    126.98 o 
  -6   2   9     1345.50     1238.38     43.28 o 
  -4   2   9     3029.94     2769.77     72.64 o 
  -2   2   9     2058.74     2196.47     55.03 o 
   0   2   9     1631.23     1785.79     70.05 o 
   2   2   9      125.14      147.48     38.61 o 
   4   2   9     1012.21      767.24    250.13 o 
   6   2   9       67.65       37.06     25.70 o 
   8   2   9      434.37      467.08     76.58 o 
  10   2   9        5.70       13.32     25.53 o 
  12   2   9     1677.84     1783.90     76.61 o 
  14   2   9      960.85      989.94     65.11 o 
  16   2   9       98.84       88.23     41.66 o 
  18   2   9       89.03       78.77     61.50 o 
  20   2   9      166.02      227.30     68.24 o 
  22   2   9      254.88      354.85     83.56 o 
  24   2   9       19.28       -4.88     69.90 o 
 -31   3   9       10.39      -56.40     57.62 o 
 -29   3   9      393.34      419.31     98.05 o 
 -27   3   9     1019.65     1220.67    128.96 o 
 -25   3   9       50.49       44.40     47.43 o 
 -23   3   9      112.63       25.32     41.27 o 
 -21   3   9     3812.51     3739.57    149.43 o 
 -19   3   9      551.49      622.54     90.60 o 
 -17   3   9     1521.81     1368.73     81.77 o 
 -15   3   9     1399.83     1364.00     72.06 o 
 -13   3   9      917.90      814.68     54.61 o 
 -11   3   9     1033.36      934.03     61.68 o 
  -9   3   9     1299.22     1146.49     45.91 o 
  -7   3   9     2061.01     1896.98     60.17 o 
  -5   3   9      286.58      364.10     39.87 o 
  -3   3   9     1018.18     1402.92    175.16 o 
  -1   3   9       16.04       -2.34     20.16 o 
   1   3   9     3478.89     3462.26    131.85 o 
   3   3   9     1343.59     1240.19     79.84 o 
   5   3   9      214.04      158.27     58.57 o 
   7   3   9      322.15      381.04     74.13 o 
   9   3   9        8.81      -13.59     30.59 o 
  11   3   9      173.35      153.30     56.70 o 
  13   3   9     1600.75     1634.69     86.50 o 
  15   3   9      521.82      578.63     68.75 o 
  17   3   9       48.41       37.90     42.07 o 
  19   3   9        3.69        7.94     57.19 o 
  21   3   9      826.40     1183.33    245.56 o 
  23   3   9       74.00       57.75     72.20 o 
 -28   4   9        4.85      -39.41     63.63 o 
 -26   4   9      118.76      139.84     72.57 o 
 -24   4   9        0.26       -1.39     56.91 o 
 -22   4   9        6.75      -39.53     43.37 o 
 -20   4   9      700.32      760.28     97.51 o 
 -18   4   9      240.54      216.53     55.74 o 
 -16   4   9     1001.36     1113.83     69.01 o 
 -14   4   9      503.24      510.99     53.50 o 
 -12   4   9     1760.14     1493.00     63.70 o 
 -10   4   9        3.17      -11.60     24.46 o 
  -8   4   9      166.33      111.21     32.61 o 
  -6   4   9      636.95      652.72     66.79 o 
  -4   4   9      124.77       50.02     52.93 o 
  -2   4   9      566.60      481.55     75.48 o 
   0   4   9       13.75       21.36     42.99 o 
   2   4   9      339.75      395.12     72.81 o 
   4   4   9      352.84      277.13     90.99 o 
   6   4   9      173.16      196.38     61.26 o 
   8   4   9      313.90      333.66     73.27 o 
  10   4   9        5.81        4.61     37.43 o 
  12   4   9     1147.39     1149.22     94.39 o 
  14   4   9      882.39     1016.00    114.73 o 
  16   4   9        3.36      -58.44     40.12 o 
  18   4   9       10.67      -10.98     45.64 o 
  20   4   9        4.28      -57.75     63.48 o 
 -25   5   9        0.11       27.92     60.11 o 
 -23   5   9        9.06      -19.75     52.52 o 
 -21   5   9        2.08       11.19     49.76 o 
 -19   5   9       55.15      -15.72     46.03 o 
 -17   5   9      148.57      109.85     64.91 o 
 -15   5   9      105.04       31.58     62.27 o 
 -13   5   9      880.41     1037.93    119.85 o 
 -11   5   9        2.75       24.16     54.31 o 
  -9   5   9       66.87       64.12     53.77 o 
  -7   5   9      358.26      452.93     65.42 o 
  -5   5   9     1230.44     1235.23     87.09 o 
  -3   5   9     1537.17     1514.87    106.77 o 
  -1   5   9     5045.80     4942.74    279.89 o 
   1   5   9      131.37       72.04     55.20 o 
   3   5   9       57.08      -23.39     49.51 o 
   5   5   9     1316.01     1532.50    359.55 o 
   7   5   9     1777.10     1859.98    122.57 o 
   9   5   9       41.10       17.91     60.73 o 
  11   5   9       86.33       58.43     48.39 o 
  13   5   9       15.72      -10.52     44.66 o 
  15   5   9        9.11       -0.75     43.48 o 
  17   5   9        2.26      -55.55     48.56 o 
 -18   6   9        9.71       13.77     63.11 o 
 -16   6   9        1.98       16.83     64.43 o 
 -14   6   9      260.40      225.68    103.90 o 
 -12   6   9      140.77      210.46     76.43 o 
 -10   6   9      426.81      523.56     98.58 o 
  -8   6   9      100.49      155.47     68.68 o 
  -6   6   9      176.57      401.29     88.21 o 
  -4   6   9      416.51      715.26    161.90 o 
  -2   6   9      291.13      337.48     90.94 o 
   0   6   9       43.10       59.98    102.37 o 
   2   6   9      169.90      151.98    106.66 o 
   4   6   9        6.02       11.23     75.37 o 
   6   6   9       58.83       90.63     76.88 o 
   8   6   9       12.77      -29.46     57.34 o 
  10   6   9      191.21      290.49     70.51 o 
  -5   7   9      151.69      321.25     85.92 o 
  -3   7   9        1.30      -89.75    101.81 o 
 -34   0  10      102.24       36.64     86.25 o 
 -32   0  10      120.73       86.93     89.29 o 
 -30   0  10       43.48       42.96     81.18 o 
 -28   0  10     1876.11     1977.79    166.86 o 
 -26   0  10        0.08       -3.72     58.97 o 
 -24   0  10     1008.17      941.09    138.34 o 
 -22   0  10       69.29       15.45     58.06 o 
 -20   0  10    11879.21    12115.01    392.02 o 
 -18   0  10     3568.70     3626.60    126.80 o 
 -16   0  10      209.12      159.06     34.55 o 
 -14   0  10     1192.40      985.62     89.56 o 
 -12   0  10    54692.02    63362.96   1027.71 o 
 -10   0  10    15066.37    16617.98    426.18 o 
  -8   0  10     6011.00     7240.59    304.36 o 
  -6   0  10      258.51      282.87     34.64 o 
  -4   0  10      686.46      553.20     37.63 o 
  -2   0  10     4026.49     4182.62    110.45 o 
   0   0  10    12565.27    11906.09    239.85 o 
   2   0  10    12580.34    12835.51    259.36 o 
   4   0  10    43163.40    43817.49    914.48 o 
   6   0  10     8088.44     8235.25    159.49 o 
   8   0  10     2727.75     2598.49     70.65 o 
  10   0  10      906.65      915.45     71.87 o 
  12   0  10     1789.34     1671.27     91.28 o 
  14   0  10      114.91       82.81     49.03 o 
  16   0  10     2626.96     2727.83    128.19 o 
  18   0  10     2430.17     2265.19    123.68 o 
  20   0  10       86.17       48.50     53.56 o 
  22   0  10       79.02      124.85     70.46 o 
  24   0  10        0.18       12.25     84.84 o 
 -33   1  10       29.53       17.57     45.74 o 
 -31   1  10       43.38       16.94     41.78 o 
 -29   1  10        3.40      -11.67     38.80 o 
 -27   1  10       76.61       46.51     43.38 o 
 -25   1  10       65.35       48.63     41.90 o 
 -23   1  10      725.00      766.45     72.61 o 
 -21   1  10     1646.40     1374.86     69.40 o 
 -19   1  10      947.66      858.50     64.06 o 
 -17   1  10      135.47      106.09     36.78 o 
 -15   1  10       96.24       35.07     27.31 o 
 -13   1  10        5.57        2.07     19.81 o 
 -11   1  10      344.40      505.61     36.27 o 
  -9   1  10     9775.55    10206.57    143.74 o 
  -7   1  10     3269.94     3772.62     64.35 o 
  -5   1  10    10227.84    11191.63    141.97 o 
  -3   1  10      389.15      372.02     23.35 o 
  -1   1  10     3909.68     4196.19     78.33 o 
   1   1  10      555.99      578.86     43.79 o 
   3   1  10     2573.03     2890.30     69.67 o 
   5   1  10      164.91      203.36     24.20 o 
   7   1  10     1788.69     1758.49     49.70 o 
   9   1  10      661.77      589.96     57.44 o 
  11   1  10     1166.49     1126.17     44.80 o 
  13   1  10     2233.41     2239.14     79.15 o 
  15   1  10      182.71      185.23     42.73 o 
  17   1  10      863.48     1061.67     95.20 o 
  19   1  10        0.04       -2.51     38.66 o 
  21   1  10        0.00       15.36     44.53 o 
  23   1  10        0.60       -7.12     48.84 o 
  25   1  10        0.32      -58.29     63.33 o 
 -32   2  10        6.37      -37.71     45.47 o 
 -30   2  10      367.76      431.54     88.59 o 
 -28   2  10      473.05      423.02     92.13 o 
 -26   2  10      389.94      369.07     62.29 o 
 -24   2  10      405.87      425.39     62.09 o 
 -22   2  10      474.01      627.59     66.47 o 
 -20   2  10     3936.92     3531.41    253.23 o 
 -18   2  10     1449.59     1317.74     72.42 o 
 -16   2  10     2968.38     2735.47    123.17 o 
 -14   2  10      210.28      209.44     31.85 o 
 -12   2  10     1896.72     2093.17     63.38 o 
 -10   2  10     9629.36     9303.61    152.72 o 
  -8   2  10    15475.68    16753.19    234.53 o 
  -6   2  10     1446.12     1442.20     79.63 o 
  -4   2  10      164.51      283.02     37.45 o 
  -2   2  10     7853.10     8078.96    129.70 o 
   0   2  10      943.18      846.77     34.51 o 
   2   2  10     4155.14     4460.06    328.53 o 
   4   2  10       25.43       12.08     19.06 o 
   6   2  10      178.32      167.80     30.42 o 
   8   2  10       85.87       95.48     24.93 o 
  10   2  10     2659.01     2634.94    101.22 o 
  12   2  10       87.20       44.71     35.32 o 
  14   2  10      848.56      950.21     90.05 o 
  16   2  10      145.36      101.62     57.63 o 
  18   2  10      152.57      106.60     59.78 o 
  20   2  10      346.81      365.09    113.25 o 
  22   2  10       17.82      -25.23     59.59 o 
  24   2  10        1.31      -88.56     59.04 o 
 -31   3  10       11.43      -33.13     90.99 o 
 -29   3  10       51.65      -17.06     74.36 o 
 -27   3  10        1.35      -47.90     43.47 o 
 -25   3  10      142.49       81.74     50.03 o 
 -23   3  10      102.83       12.91     41.35 o 
 -21   3  10      354.18      360.52     56.12 o 
 -19   3  10     2399.70     2334.61     90.71 o 
 -17   3  10      252.96      283.59     44.34 o 
 -15   3  10     3893.86     3506.09    168.04 o 
 -13   3  10      408.25      418.01     63.46 o 
 -11   3  10      101.93       65.98     27.41 o 
  -9   3  10      173.69      189.40     40.22 o 
  -7   3  10      132.53      142.71     27.90 o 
  -5   3  10      138.83      191.53     29.69 o 
  -3   3  10     2954.84     2919.61    100.16 o 
  -1   3  10       89.20       96.87     41.83 o 
   1   3  10        7.88      -26.67     30.58 o 
   3   3  10       55.20       49.78     37.87 o 
   5   3  10        0.31      -21.49     33.96 o 
   7   3  10        0.30      -49.55     33.04 o 
   9   3  10     3479.20     3433.19    130.78 o 
  11   3  10     4644.01     4338.64    133.90 o 
  13   3  10      375.28      493.89     64.14 o 
  15   3  10       30.84      -39.46     34.44 o 
  17   3  10        0.08      -16.21     53.29 o 
  19   3  10      292.15      185.15     86.19 o 
  21   3  10       14.99       14.95     63.08 o 
 -28   4  10        0.48      -61.84     54.21 o 
 -26   4  10      389.38      428.59     80.92 o 
 -24   4  10      273.13      368.89     71.11 o 
 -22   4  10       21.14      -22.23     43.85 o 
 -20   4  10       18.93      -34.69     40.02 o 
 -18   4  10      565.23      636.65     61.45 o 
 -16   4  10      620.03      686.69     62.08 o 
 -14   4  10      706.32      815.10     64.89 o 
 -12   4  10     2707.50     2416.26     80.30 o 
 -10   4  10      736.05      841.02     59.73 o 
  -8   4  10      372.33      485.55     65.04 o 
  -6   4  10      371.89      343.65     61.87 o 
  -4   4  10      868.70      934.85     91.00 o 
  -2   4  10      914.05      958.04     99.61 o 
   0   4  10      858.30      843.70     97.19 o 
   2   4  10     2109.90     2020.70    158.75 o 
   4   4  10      288.89      443.40     79.69 o 
   6   4  10     4903.89     5438.69    608.10 o 
   8   4  10     1133.91     1090.92    113.25 o 
  10   4  10       80.72       87.23     44.76 o 
  12   4  10        3.06        0.57     39.01 o 
  14   4  10      570.80      519.85     72.73 o 
  16   4  10      127.27       69.95     49.60 o 
  18   4  10       66.57       41.33     64.63 o 
  20   4  10        0.36      -93.43     62.78 o 
 -25   5  10      179.31      181.94     73.79 o 
 -23   5  10      482.41      591.49     89.06 o 
 -21   5  10      135.89       63.29     59.24 o 
 -19   5  10       25.11      -33.41     57.26 o 
 -17   5  10     1074.07     1173.09    132.39 o 
 -15   5  10      374.80      445.53     89.18 o 
 -13   5  10      765.17      953.29    117.01 o 
 -11   5  10      164.38      220.82     77.51 o 
  -9   5  10      428.36      332.58     58.34 o 
  -7   5  10        0.04      -30.31     35.79 o 
  -5   5  10      240.78      233.06     47.33 o 
  -3   5  10        6.03       32.61     53.85 o 
  -1   5  10      471.65      583.12    120.86 o 
   1   5  10      773.09      802.15    106.71 o 
   3   5  10       36.42       26.82     64.43 o 
   5   5  10      441.07      587.23    104.64 o 
   7   5  10      143.58      196.77     76.01 o 
   9   5  10      719.62      925.35    120.09 o 
  11   5  10       21.27       91.37     51.34 o 
  13   5  10       25.54       37.95     66.16 o 
  15   5  10        0.50      -32.04     46.75 o 
 -18   6  10       24.73       57.58     71.41 o 
 -16   6  10       15.08      -34.39     60.10 o 
 -14   6  10      125.39      129.67     75.93 o 
 -12   6  10       70.61      125.21     66.17 o 
 -10   6  10       22.60        5.42     58.35 o 
  -8   6  10      186.71      346.11    103.16 o 
  -6   6  10      385.43      325.45    108.41 o 
  -4   6  10      372.81      376.46    133.72 o 
  -2   6  10        0.12      -33.82     83.09 o 
   0   6  10        7.27      -75.31     84.22 o 
   2   6  10       25.26      -82.72     72.27 o 
   4   6  10      310.30      418.28    107.68 o 
   6   6  10        9.29       20.13     70.75 o 
   8   6  10        8.82       10.32     68.61 o 
  10   6  10       46.35      116.99     64.05 o 
 -33   1  11      184.28      148.58     59.09 o 
 -31   1  11      204.57      181.35     54.27 o 
 -29   1  11       56.62       20.26     42.98 o 
 -27   1  11     1415.51     1615.72     91.33 o 
 -25   1  11     1644.09     1470.62     79.25 o 
 -23   1  11     2521.41     2454.37     96.48 o 
 -21   1  11       38.63       53.16     35.53 o 
 -19   1  11     2038.60     2011.59     67.74 o 
 -17   1  11      152.61      117.16     33.87 o 
 -15   1  11     3967.08     4137.77    154.31 o 
 -13   1  11       63.69       21.81     20.75 o 
 -11   1  11    17725.64    20098.42    271.56 o 
  -9   1  11      204.56      265.63     21.95 o 
  -7   1  11       10.09        9.11     13.19 o 
  -5   1  11    12273.30    13250.65    165.47 o 
  -3   1  11     6814.78     6659.19    119.58 o 
  -1   1  11      717.92      646.08     27.70 o 
   1   1  11     8944.09     9904.16    154.10 o 
   3   1  11      379.33      345.80     34.93 o 
   5   1  11     3135.49     3237.84     84.26 o 
   7   1  11       19.07       28.92     17.97 o 
   9   1  11     4074.40     3987.97     96.90 o 
  11   1  11      118.43       77.60     31.22 o 
  13   1  11     4321.75     4284.79    127.63 o 
  15   1  11      198.03      158.67     41.62 o 
  17   1  11      396.19      463.00     58.21 o 
  19   1  11       40.94       38.81     42.87 o 
  21   1  11      536.45      602.88     79.66 o 
  23   1  11      124.14      111.74     59.71 o 
 -32   2  11       47.62      -14.03     46.49 o 
 -30   2  11       67.46        1.85     47.96 o 
 -28   2  11       81.38       37.22     46.64 o 
 -26   2  11      242.91      268.45     60.01 o 
 -24   2  11     2676.77     2477.31    195.07 o 
 -22   2  11      498.97      654.70    106.74 o 
 -20   2  11      755.42      836.71     64.20 o 
 -18   2  11      612.19      513.06     70.94 o 
 -16   2  11     2048.50     1919.88     66.17 o 
 -14   2  11      303.61      389.70     41.01 o 
 -12   2  11      718.95      781.98     44.31 o 
 -10   2  11      268.42      428.46     38.24 o 
  -8   2  11       90.59       98.86     24.80 o 
  -6   2  11      248.58      249.72     29.52 o 
  -4   2  11     2255.62     2176.44     61.41 o 
  -2   2  11     2174.26     2391.54     64.48 o 
   0   2  11     4101.15     4627.17    130.65 o 
   2   2  11     1350.89     1364.00     56.29 o 
   4   2  11     3512.85     3474.43    178.18 o 
   6   2  11        5.02        5.07     24.25 o 
   8   2  11      388.63      421.83     55.96 o 
  10   2  11      621.50      750.71    111.90 o 
  12   2  11     1157.01     1090.20     71.67 o 
  14   2  11      600.33      759.10     96.56 o 
  16   2  11      869.26     1024.35    110.64 o 
  18   2  11       41.25       19.79     55.94 o 
  20   2  11       86.22       72.47     63.11 o 
  22   2  11        0.71       82.05     68.45 o 
 -31   3  11        1.29      -47.19     67.37 o 
 -29   3  11      571.14      723.61    181.92 o 
 -27   3  11     1500.81     1497.34     94.72 o 
 -25   3  11        4.75      -25.86     36.03 o 
 -23   3  11      152.94       79.14     41.62 o 
 -21   3  11     4593.80     4533.75    159.45 o 
 -19   3  11     4694.60     4680.20    199.63 o 
 -17   3  11      664.02      641.03     63.32 o 
 -15   3  11      539.86      757.99     58.52 o 
 -13   3  11     8532.18     7983.18    152.13 o 
 -11   3  11     2195.53     2144.20     69.22 o 
  -9   3  11      370.49      359.74     39.00 o 
  -7   3  11      886.53      743.36     42.79 o 
  -5   3  11     3476.06     3564.19    159.40 o 
  -3   3  11       42.02       11.96     21.09 o 
  -1   3  11      666.89      653.13     52.22 o 
   1   3  11     1710.23     1516.71    103.67 o 
   3   3  11       53.95       64.21     42.57 o 
   5   3  11      469.53      591.89     80.07 o 
   7   3  11      418.19      503.16    121.37 o 
   9   3  11      241.71      343.97     54.48 o 
  11   3  11      243.05      252.39     51.61 o 
  13   3  11      555.39      525.27     67.09 o 
  15   3  11      212.58      236.84     72.59 o 
  17   3  11      366.63      499.72    119.23 o 
  19   3  11      161.89      287.70     81.25 o 
  21   3  11      227.71      160.98    139.75 o 
 -28   4  11      124.34       66.48     57.97 o 
 -26   4  11      243.08      170.64     65.02 o 
 -24   4  11       55.44       46.98     51.18 o 
 -22   4  11        0.17      -28.76     41.95 o 
 -20   4  11       32.99      -22.95     35.30 o 
 -18   4  11     2514.07     2331.48     87.04 o 
 -16   4  11     1812.56     1768.78     73.70 o 
 -14   4  11      670.70      825.41     69.07 o 
 -12   4  11     3042.61     2873.00     88.04 o 
 -10   4  11      376.38      431.41     85.93 o 
  -8   4  11      900.30      964.46     93.19 o 
  -6   4  11        2.07        5.86     30.22 o 
  -4   4  11     1008.31      928.27    118.33 o 
  -2   4  11       62.38       26.67     44.59 o 
   0   4  11      945.83      805.62     97.26 o 
   2   4  11     4870.13     4698.70    285.25 o 
   4   4  11      296.05      337.96     97.07 o 
   6   4  11      170.24      209.81     69.23 o 
   8   4  11     3680.27     3633.92    162.78 o 
  10   4  11      356.65      486.38     70.62 o 
  12   4  11        3.16      -14.44     51.80 o 
  14   4  11      197.76      191.35     57.57 o 
  16   4  11      134.31      114.27     70.03 o 
  18   4  11       95.68       -0.46     74.81 o 
 -25   5  11        4.72      -47.42     56.06 o 
 -23   5  11        2.23      -29.05     49.38 o 
 -21   5  11       75.16       69.28     54.03 o 
 -19   5  11        2.63      -25.77     59.73 o 
 -17   5  11       50.14       79.17     61.05 o 
 -15   5  11       44.32       82.53     62.62 o 
 -13   5  11      885.43     1007.42    116.72 o 
 -11   5  11      323.10      330.91     66.09 o 
  -9   5  11       92.98      103.42     46.84 o 
  -7   5  11       13.43        0.50     37.75 o 
  -5   5  11     1834.50     1708.42     94.81 o 
  -3   5  11       21.61       -4.55     49.09 o 
  -1   5  11      666.66      710.19    101.32 o 
   1   5  11       65.22       42.21     61.84 o 
   3   5  11      702.25     1003.47    139.07 o 
   5   5  11       15.78       -7.50     62.22 o 
   7   5  11      381.62      400.40     94.50 o 
   9   5  11       26.45      -23.72     62.13 o 
  11   5  11       36.84       82.57     50.85 o 
  13   5  11        1.31      -28.74     70.45 o 
  15   5  11        3.41      -30.84     54.87 o 
 -18   6  11        9.74      -38.00     63.85 o 
 -16   6  11      124.20      234.87     84.47 o 
 -14   6  11      206.84      207.25     86.42 o 
 -12   6  11       44.00       18.30     65.30 o 
 -10   6  11       12.54       -9.50     50.46 o 
  -8   6  11        1.90       28.19     74.64 o 
  -6   6  11      245.16      344.25    110.27 o 
  -4   6  11      149.71      309.96     84.00 o 
  -2   6  11        2.13       85.12    105.08 o 
   0   6  11      294.03      349.67    112.10 o 
   2   6  11       14.09      -86.22     74.47 o 
   4   6  11       28.77      -19.65     63.42 o 
   6   6  11      262.38      243.62     92.51 o 
   8   6  11      117.66      167.55     86.37 o 
 -34   0  12       21.72       45.44     88.28 o 
 -32   0  12      154.20      148.49     98.31 o 
 -30   0  12      139.35      107.79     84.56 o 
 -28   0  12     3029.67     2946.84    198.09 o 
 -26   0  12      813.69     1077.40    152.32 o 
 -24   0  12      617.52      613.00    116.13 o 
 -22   0  12      381.56      306.33     89.18 o 
 -20   0  12     3261.32     3126.33    176.67 o 
 -18   0  12      537.24      442.19     92.56 o 
 -16   0  12      728.03      764.75     54.96 o 
 -14   0  12     6924.12     7294.15    276.17 o 
 -12   0  12    22562.34    26088.30   1367.44 o 
 -10   0  12       24.25      -12.51     21.05 o 
  -8   0  12     1813.40     1993.38     71.67 o 
  -6   0  12      553.99      543.74     61.45 o 
  -4   0  12     1591.94     1617.86     67.58 o 
  -2   0  12     2680.08     2682.75    167.43 o 
   0   0  12     7455.46     7634.40    181.53 o 
   2   0  12    14640.93    15752.80    316.60 o 
   4   0  12     3410.34     3536.16    118.89 o 
   6   0  12       45.77       17.74     32.33 o 
   8   0  12      301.13      230.72     66.29 o 
  10   0  12      621.51      527.81     99.27 o 
  12   0  12      906.95      955.49     83.46 o 
  14   0  12      684.92      724.80     92.64 o 
  16   0  12      561.00      640.74    119.40 o 
  18   0  12      415.55      516.41     89.14 o 
  20   0  12       12.59      -25.26     54.29 o 
  22   0  12       74.30       -1.60     65.58 o 
 -33   1  12       46.20       42.81     86.70 o 
 -31   1  12       54.86       59.66     46.94 o 
 -29   1  12        2.45      -12.71     40.10 o 
 -27   1  12     1089.91     1156.16     96.24 o 
 -25   1  12      269.70      250.10     51.81 o 
 -23   1  12      554.21      623.98     86.46 o 
 -21   1  12       53.93       78.24     30.77 o 
 -19   1  12      761.96      854.37     86.15 o 
 -17   1  12      248.87      253.01     37.17 o 
 -15   1  12        4.19        1.15     21.78 o 
 -13   1  12     5823.69     5754.03    161.64 o 
 -11   1  12     1576.30     1599.03     40.12 o 
  -9   1  12     8556.87     9421.06    129.22 o 
  -7   1  12     1060.48     1114.90     34.97 o 
  -5   1  12     3683.36     3902.79     69.26 o 
  -3   1  12     2427.86     2621.64     53.71 o 
  -1   1  12     8338.28     8559.44    139.08 o 
   1   1  12      428.71      597.22     46.97 o 
   3   1  12      237.32      154.97     28.05 o 
   5   1  12      132.20      123.70     25.52 o 
   7   1  12     1004.94      894.48     41.92 o 
   9   1  12      109.16       97.57     32.08 o 
  11   1  12      156.51      123.65     36.68 o 
  13   1  12     2614.86     2648.20    151.18 o 
  15   1  12       12.30      -27.58     32.15 o 
  17   1  12      197.20      209.96     53.48 o 
  19   1  12       33.68       47.84     45.64 o 
  21   1  12       19.69      -18.60     46.75 o 
  23   1  12        4.61      -18.76     49.99 o 
 -32   2  12        6.97      -23.92     48.96 o 
 -30   2  12      544.45      564.08     80.55 o 
 -28   2  12      182.03      178.08     92.54 o 
 -26   2  12       69.21      -12.43     41.14 o 
 -24   2  12     1669.16     1515.87     71.70 o 
 -22   2  12      164.28      170.43     40.70 o 
 -20   2  12     3039.71     2816.44    161.01 o 
 -18   2  12      300.31      357.30     56.44 o 
 -16   2  12      263.20      299.22     41.33 o 
 -14   2  12     1132.25     1260.22     59.58 o 
 -12   2  12      381.93      405.63     39.80 o 
 -10   2  12        1.47        2.45     20.57 o 
  -8   2  12      255.37      525.12     69.67 o 
  -6   2  12       62.98       65.00     23.74 o 
  -4   2  12     1608.75     1807.77     78.08 o 
  -2   2  12      494.50      449.17     50.90 o 
   0   2  12        3.42        7.37     14.41 o 
   2   2  12     4475.15     4549.12    184.51 o 
   4   2  12       54.28       16.70     22.43 o 
   6   2  12        1.87       -3.80     24.04 o 
   8   2  12      550.84      499.53     79.28 o 
  10   2  12     3418.04     3200.03    179.08 o 
  12   2  12      378.26      336.11     58.30 o 
  14   2  12     1383.88     1364.49    152.98 o 
  16   2  12      364.75      265.58    145.84 o 
  18   2  12      405.23      424.87     86.52 o 
  20   2  12      266.39      297.74     80.44 o 
  22   2  12       36.74       67.93     69.10 o 
 -31   3  12        2.98      -87.13     63.76 o 
 -29   3  12      582.73      618.70    109.40 o 
 -27   3  12        1.48       26.72     48.45 o 
 -25   3  12      317.50      348.60     56.96 o 
 -23   3  12      254.48      270.82     50.94 o 
 -21   3  12     1683.29     1519.96     70.96 o 
 -19   3  12     5942.72     5573.76    261.43 o 
 -17   3  12      657.87      700.79    107.08 o 
 -15   3  12      530.50      695.16     57.12 o 
 -13   3  12      320.26      340.56     42.13 o 
 -11   3  12      493.98      609.14     81.36 o 
  -9   3  12       40.95       11.84     22.59 o 
  -7   3  12     2452.37     2409.56     79.94 o 
  -5   3  12      743.08      745.66     58.24 o 
  -3   3  12     1188.77     1175.34     67.89 o 
  -1   3  12      276.72      333.00     43.43 o 
   1   3  12       41.63       71.27     42.19 o 
   3   3  12      135.42       74.39     50.85 o 
   5   3  12     3838.84     3811.56    173.01 o 
   7   3  12       16.14       -4.45     46.41 o 
   9   3  12     4035.57     3846.34    140.23 o 
  11   3  12        0.81       49.34     41.08 o 
  13   3  12      190.15      146.94     69.36 o 
  15   3  12      323.29      296.82     79.93 o 
  17   3  12       19.98       -3.45     55.67 o 
  19   3  12       25.56      -35.21     61.46 o 
 -28   4  12       33.11      -50.67     72.93 o 
 -26   4  12       30.91      -25.51     50.58 o 
 -24   4  12       82.47       28.71     52.16 o 
 -22   4  12       18.09      -29.64     43.69 o 
 -20   4  12        0.98      -37.08     31.94 o 
 -18   4  12       10.06        3.93     33.69 o 
 -16   4  12     1984.56     1928.23     76.82 o 
 -14   4  12       35.28       27.23     32.67 o 
 -12   4  12      869.48      964.92     65.40 o 
 -10   4  12       13.85      -20.13     34.09 o 
  -8   4  12      229.91      175.52     46.30 o 
  -6   4  12     1153.63     1163.04     73.75 o 
  -4   4  12     1531.18     1422.10     74.70 o 
  -2   4  12      307.03      433.04     67.09 o 
   0   4  12       48.66        3.33     47.90 o 
   2   4  12     4665.51     4869.89    184.95 o 
   4   4  12     1503.06     1529.30    199.00 o 
   6   4  12     1399.99     1283.50    294.77 o 
   8   4  12       78.13      104.16     61.49 o 
  10   4  12      293.38      379.25     65.30 o 
  12   4  12      310.39      301.58     61.59 o 
  14   4  12        0.00      -36.41     58.87 o 
  16   4  12        6.44      -10.03     63.24 o 
  18   4  12       62.01       41.77     74.30 o 
 -23   5  12      479.33      652.05     88.16 o 
 -21   5  12       15.76      -56.92     58.86 o 
 -19   5  12       73.10      -19.56     64.55 o 
 -17   5  12      832.37     1095.12    170.81 o 
 -15   5  12        0.01      -28.01     49.63 o 
 -13   5  12       51.33      108.92     64.71 o 
 -11   5  12      241.55      168.47     84.33 o 
  -9   5  12       26.47       17.37     39.17 o 
  -7   5  12      418.92      459.30     95.40 o 
  -5   5  12      210.39      214.53     54.26 o 
  -3   5  12      302.27      284.20     60.01 o 
  -1   5  12      427.53      323.69    120.92 o 
   1   5  12       37.99      -39.89     48.58 o 
   3   5  12      319.58      426.18    130.56 o 
   5   5  12        1.41      -86.93     57.95 o 
   7   5  12      650.53      754.73    193.75 o 
   9   5  12       38.15      -42.46     58.54 o 
  11   5  12       60.49      103.33     56.50 o 
  13   5  12      101.16       47.68     54.92 o 
 -18   6  12        0.37       12.72     63.61 o 
 -16   6  12       13.21      -11.07     59.98 o 
 -14   6  12      130.61      104.56     70.88 o 
 -12   6  12       34.75      -30.75     56.50 o 
 -10   6  12        6.48       15.13     73.79 o 
  -8   6  12       78.18       72.59     82.70 o 
  -6   6  12      148.22      168.62     70.43 o 
  -4   6  12      114.20      -22.55    100.12 o 
  -2   6  12       82.14       71.17     69.62 o 
   0   6  12        3.11     -113.39    201.93 o 
   2   6  12        5.29       71.89     87.96 o 
   4   6  12      110.68      162.69     88.65 o 
   6   6  12       48.34       87.09     81.47 o 
   8   6  12       18.01     -109.86     73.24 o 
 -33   1  13      589.17      815.23    112.71 o 
 -31   1  13      250.59      210.82     56.69 o 
 -29   1  13      221.86      248.89     58.01 o 
 -27   1  13       31.26       19.87     41.51 o 
 -25   1  13     1156.83     1329.02    145.04 o 
 -23   1  13     1240.27     1180.51     70.70 o 
 -21   1  13       35.80       43.22     46.94 o 
 -19   1  13      846.42      941.53     62.43 o 
 -17   1  13       32.73       65.81     27.37 o 
 -15   1  13     1463.83     1631.85     79.79 o 
 -13   1  13      358.29      502.90     42.67 o 
 -11   1  13     1779.63     1886.61     45.87 o 
  -9   1  13      847.49      949.18     32.75 o 
  -7   1  13     8123.51     8639.78    123.08 o 
  -5   1  13      603.63      612.73     29.92 o 
  -3   1  13     5447.56     5705.07    106.20 o 
  -1   1  13      320.73      415.91     36.76 o 
   1   1  13     9043.90     9279.31    179.94 o 
   3   1  13       85.64       88.48     25.68 o 
   5   1  13       86.78       89.93     25.96 o 
   7   1  13      925.55      855.48     67.21 o 
   9   1  13     3027.84     3154.67     91.72 o 
  11   1  13       34.66       17.92     30.54 o 
  13   1  13      748.48     1009.47     74.62 o 
  15   1  13        2.03      -50.09     33.39 o 
  17   1  13      492.82      566.30     74.25 o 
  19   1  13       32.63       45.76     45.91 o 
  21   1  13      134.13      116.39     59.28 o 
 -32   2  13       52.12       55.83     52.97 o 
 -30   2  13      240.02      188.26     59.46 o 
 -28   2  13      214.77      211.30     61.60 o 
 -26   2  13       19.38      -25.39     40.93 o 
 -24   2  13     1104.19      998.78     88.71 o 
 -22   2  13       15.52      -19.92     31.80 o 
 -20   2  13     1172.19     1158.60     58.76 o 
 -18   2  13      426.65      427.42     48.07 o 
 -16   2  13     4213.50     3704.78     95.28 o 
 -14   2  13      899.49      839.10     56.63 o 
 -12   2  13      736.81      732.19     50.76 o 
 -10   2  13       54.30       57.54     24.25 o 
  -8   2  13       21.11       65.47     23.53 o 
  -6   2  13     2269.81     2149.86     61.03 o 
  -4   2  13      342.85      355.31     42.30 o 
  -2   2  13     2699.10     2578.97    149.54 o 
   0   2  13       75.18       44.20     22.77 o 
   2   2  13      159.82      156.50     31.18 o 
   4   2  13        3.27      -23.36     21.95 o 
   6   2  13        1.05      -17.69     27.94 o 
   8   2  13     1808.65     1671.60    125.57 o 
  10   2  13     1481.19     1349.70     80.58 o 
  12   2  13      112.69      104.51     52.46 o 
  14   2  13      172.16       76.74     43.30 o 
  16   2  13       14.07       53.90     54.26 o 
  18   2  13       12.69      -30.45     60.33 o 
  20   2  13       38.31       10.54     62.83 o 
 -31   3  13      100.42       14.01     74.64 o 
 -29   3  13      118.31      114.73     58.09 o 
 -27   3  13     1267.20     1391.31    108.62 o 
 -25   3  13       22.25      -35.05     36.21 o 
 -23   3  13       35.15      -19.16     36.33 o 
 -21   3  13     1130.79     1271.67     94.11 o 
 -19   3  13     1104.94     1225.49     69.36 o 
 -17   3  13       94.33       79.54     34.18 o 
 -15   3  13      163.26      193.29     37.66 o 
 -13   3  13      309.83      498.76     49.49 o 
 -11   3  13       17.99      -33.53     22.35 o 
  -9   3  13       10.81       21.58     24.67 o 
  -7   3  13     1439.73     1437.41     73.62 o 
  -5   3  13     1652.09     1486.01     54.19 o 
  -3   3  13       29.84       36.78     29.72 o 
  -1   3  13     2387.67     2294.71    113.39 o 
   1   3  13       90.06       23.29     43.36 o 
   3   3  13     1595.77     1406.12    133.49 o 
   5   3  13     1907.12     1898.14    109.31 o 
   7   3  13     1165.20     1356.23    355.71 o 
   9   3  13        6.32       17.36     39.55 o 
  11   3  13     1780.54     1896.06    128.27 o 
  13   3  13       76.92       -5.80     57.52 o 
  15   3  13      318.06      469.17     93.36 o 
  17   3  13       97.30       68.31     65.39 o 
  19   3  13       33.73      -26.57     60.42 o 
 -28   4  13       11.80      -78.77     53.69 o 
 -26   4  13      108.97      149.07     64.31 o 
 -24   4  13      270.66      264.47     64.22 o 
 -22   4  13       98.54       64.97     42.71 o 
 -20   4  13       60.18       93.63     42.66 o 
 -18   4  13     1406.88     1352.06     69.61 o 
 -16   4  13      558.91      486.28     56.43 o 
 -14   4  13      322.35      351.07     49.18 o 
 -12   4  13      710.94      823.55    102.86 o 
 -10   4  13     1666.42     1431.67     86.50 o 
  -8   4  13     1646.93     1471.38    115.50 o 
  -6   4  13      247.31      262.55     49.32 o 
  -4   4  13        5.27       11.04     33.16 o 
  -2   4  13       11.20      -23.47     40.54 o 
   0   4  13      138.51      117.07     58.75 o 
   2   4  13       11.58       66.63     49.72 o 
   4   4  13      912.12     1012.80     99.23 o 
   6   4  13     1139.38     1272.12    316.82 o 
   8   4  13      102.03      146.71     71.89 o 
  10   4  13       29.53       31.65     49.10 o 
  12   4  13       65.37      -54.75     61.57 o 
  14   4  13      122.09       91.24    109.93 o 
  16   4  13        0.45      -89.22     59.48 o 
 -23   5  13        4.95      -16.11     69.36 o 
 -21   5  13       10.92       18.52     65.00 o 
 -19   5  13        8.97        3.21     56.55 o 
 -17   5  13      592.69      839.11    116.61 o 
 -15   5  13       35.71       10.66     58.13 o 
 -13   5  13     1150.40     1315.22    123.39 o 
 -11   5  13      205.91      134.37     48.93 o 
  -9   5  13      609.90      559.80     71.13 o 
  -7   5  13       10.02        6.92     39.09 o 
  -5   5  13      815.41      971.13     80.83 o 
  -3   5  13        3.63      -66.87     45.49 o 
  -1   5  13       14.44       48.62     60.61 o 
   1   5  13      393.35      359.15    163.88 o 
   3   5  13       26.85      -12.63     77.91 o 
   5   5  13      125.20      130.12     75.93 o 
   7   5  13       33.48      -39.24     64.35 o 
   9   5  13       47.12       12.01     68.09 o 
  11   5  13       37.72       91.51     59.45 o 
  13   5  13       36.43       -7.71     76.67 o 
 -18   6  13        1.09      -46.51     62.88 o 
 -16   6  13      148.05      210.84     89.41 o 
 -14   6  13       25.29      -15.42     62.61 o 
 -12   6  13      347.67      333.76     89.59 o 
 -10   6  13       18.25      132.87     66.96 o 
  -8   6  13       56.19       78.69     81.68 o 
  -6   6  13       23.11       52.54    101.02 o 
  -4   6  13      434.22      615.37    161.23 o 
  -2   6  13       92.91      114.49     77.56 o 
   0   6  13       40.13       -6.76     86.14 o 
   2   6  13        0.00       31.23    120.69 o 
   4   6  13      120.43      166.40    145.33 o 
   6   6  13       26.23       51.53     91.83 o 
 -34   0  14       48.02      -36.87     75.31 o 
 -32   0  14       44.29        0.34     75.20 o 
 -30   0  14       84.69      100.12     83.66 o 
 -28   0  14     3438.40     3101.98    206.10 o 
 -26   0  14      142.15       71.03     79.03 o 
 -24   0  14      154.52       52.43     62.80 o 
 -22   0  14      136.40       10.15     56.26 o 
 -20   0  14      145.29       91.44     68.78 o 
 -18   0  14     1071.11     1024.64    103.84 o 
 -16   0  14       62.51       33.37     27.01 o 
 -14   0  14     7244.70     7403.05    458.54 o 
 -12   0  14     1355.83     1410.07     63.48 o 
 -10   0  14      925.63      962.31     53.32 o 
  -8   0  14     5584.49     5599.32    156.27 o 
  -6   0  14      396.60      480.80     45.73 o 
  -4   0  14      507.06      457.34     51.83 o 
  -2   0  14     1420.71     1590.29     74.10 o 
   0   0  14     1800.83     2215.47     91.19 o 
   2   0  14      631.53      677.39     97.07 o 
   4   0  14     5203.05     4855.72    181.07 o 
   6   0  14     1451.30     1463.53     83.74 o 
   8   0  14     1596.79     1604.32     91.68 o 
  10   0  14       34.60       35.57     42.11 o 
  12   0  14     1196.42     1245.55    169.06 o 
  14   0  14      573.50      575.28     89.42 o 
  16   0  14       17.31       15.95     55.78 o 
  18   0  14      300.26      401.16     93.70 o 
  20   0  14       31.67      -40.19     66.35 o 
 -33   1  14       94.33      149.82    129.55 o 
 -31   1  14        8.02       17.26     42.54 o 
 -29   1  14        3.45      -18.79     38.12 o 
 -27   1  14      452.46      462.02     66.01 o 
 -25   1  14      275.82      224.83     54.67 o 
 -23   1  14      263.71      245.60     54.30 o 
 -21   1  14       14.02       -4.24     35.00 o 
 -19   1  14     1633.19     1463.11     73.85 o 
 -17   1  14      181.94      200.78     34.76 o 
 -15   1  14     1362.81     1486.96     62.41 o 
 -13   1  14      262.87      274.74     33.88 o 
 -11   1  14     1009.89     1030.48     34.55 o 
  -9   1  14     1343.43     1582.24     43.56 o 
  -7   1  14       18.42       66.82     17.78 o 
  -5   1  14     2612.99     2453.38     54.95 o 
  -3   1  14      646.16      730.57     40.26 o 
  -1   1  14      111.86       94.45     23.72 o 
   1   1  14      135.91      173.31     29.08 o 
   3   1  14      934.77      918.19     57.32 o 
   5   1  14      642.18      714.94     53.67 o 
   7   1  14       14.57       -2.77     30.12 o 
   9   1  14      525.21      526.35     53.82 o 
  11   1  14      192.45      224.92     43.22 o 
  13   1  14      954.19     1094.58     79.00 o 
  15   1  14        9.45      -27.77     34.91 o 
  17   1  14       58.33       48.48     45.18 o 
  19   1  14       31.46       31.16     49.94 o 
  21   1  14        0.27      -46.07     46.64 o 
 -32   2  14       83.82       32.66     53.79 o 
 -30   2  14      133.50      100.27     53.81 o 
 -28   2  14      363.54      493.34     74.30 o 
 -26   2  14       49.38       -8.30     43.42 o 
 -24   2  14     1816.43     1911.80     92.59 o 
 -22   2  14      116.68       97.89     40.05 o 
 -20   2  14     1911.74     1599.25     83.92 o 
 -18   2  14      200.34      200.59     40.42 o 
 -16   2  14      168.26       74.57     31.88 o 
 -14   2  14     2071.39     1871.50     65.33 o 
 -12   2  14       91.48       98.48     29.53 o 
 -10   2  14      899.72     1008.26     46.49 o 
  -8   2  14       31.52       19.67     22.24 o 
  -6   2  14     1503.20     1839.95     58.13 o 
  -4   2  14     4706.65     4683.59    112.86 o 
  -2   2  14       24.28       12.19     20.31 o 
   0   2  14      291.43      292.64     36.27 o 
   2   2  14      389.54      415.47     55.43 o 
   4   2  14      317.95      248.83     46.90 o 
   6   2  14      259.53      314.86     51.08 o 
   8   2  14      257.54      298.80     53.90 o 
  10   2  14      711.65      629.49     72.10 o 
  12   2  14      740.94      717.17     78.50 o 
  14   2  14        0.97      -31.20     37.00 o 
  16   2  14      259.65      214.79     57.36 o 
  18   2  14      134.14      136.60     69.09 o 
  20   2  14        5.80      -23.65     61.77 o 
 -31   3  14       10.47       -6.03     53.80 o 
 -29   3  14        9.90      -61.30     46.79 o 
 -27   3  14        7.14       -1.54     46.32 o 
 -25   3  14      280.19      278.17     54.39 o 
 -23   3  14       14.62      -42.19     35.84 o 
 -21   3  14     2168.45     2134.61    122.03 o 
 -19   3  14     1323.29     1278.33     69.15 o 
 -17   3  14      366.01      320.61     47.36 o 
 -15   3  14       22.05       14.29     29.73 o 
 -13   3  14       88.96       42.09     30.86 o 
 -11   3  14      116.06       55.31     30.45 o 
  -9   3  14      782.06      792.19     47.82 o 
  -7   3  14      313.79      251.67     46.39 o 
  -5   3  14      360.41      449.40     50.50 o 
  -3   3  14       11.10       -5.32     43.29 o 
  -1   3  14      516.30      499.11     76.42 o 
   1   3  14      525.11      412.71    131.69 o 
   3   3  14        1.45      -19.49     46.44 o 
   5   3  14     1216.98     1153.62     99.17 o 
   7   3  14       33.09      -19.73     66.41 o 
   9   3  14        0.72       -0.36     49.62 o 
  11   3  14       11.69      -13.15     52.72 o 
  13   3  14       81.73        6.96     66.29 o 
  15   3  14        2.74      -29.23     59.70 o 
  17   3  14      144.21      110.68     72.96 o 
 -28   4  14        0.02      -69.10     64.35 o 
 -26   4  14       19.57       74.92     58.36 o 
 -24   4  14      366.64      444.37     76.10 o 
 -22   4  14      568.22      622.76     79.09 o 
 -20   4  14      333.77      321.70     53.20 o 
 -18   4  14       91.18      122.21     44.09 o 
 -16   4  14     3139.29     3028.61     98.04 o 
 -14   4  14     1022.51      900.06     75.23 o 
 -12   4  14       23.91       26.93     36.09 o 
 -10   4  14       74.37       32.91     37.01 o 
  -8   4  14      370.78      415.19     57.88 o 
  -6   4  14        0.18       -1.39     33.05 o 
  -4   4  14      358.68      326.03     69.26 o 
  -2   4  14        2.03      -41.23     41.63 o 
   0   4  14      245.05      273.75     71.93 o 
   2   4  14      864.54      870.10    200.69 o 
   4   4  14       71.57       40.32     77.12 o 
   6   4  14      800.39     1055.36    126.48 o 
   8   4  14       22.71       -1.71     63.94 o 
  10   4  14        0.00      -37.58     61.81 o 
  12   4  14       40.90       18.03     64.87 o 
  14   4  14        2.64       -6.33     68.16 o 
 -23   5  14      108.98       -4.25     70.97 o 
 -21   5  14        5.11      -86.08     57.39 o 
 -19   5  14      104.33       77.08     65.74 o 
 -17   5  14       73.43       33.16     61.10 o 
 -15   5  14       24.50      -32.58     52.29 o 
 -13   5  14      211.86       98.69     76.37 o 
 -11   5  14        3.25       -4.32     37.77 o 
  -9   5  14     1004.70      986.94     85.69 o 
  -7   5  14       20.09        8.23     41.99 o 
  -5   5  14       18.68       -2.24     76.27 o 
  -3   5  14       10.91       18.19     54.61 o 
  -1   5  14      141.17       95.77    110.38 o 
   1   5  14       87.15      181.61     72.95 o 
   3   5  14      384.36      413.81     87.84 o 
   5   5  14       98.24      119.71    154.07 o 
   7   5  14      119.20       61.42     78.52 o 
   9   5  14      139.70      168.38     67.33 o 
  11   5  14      102.47       41.61     78.87 o 
 -16   6  14        2.49      -20.51     62.42 o 
 -14   6  14       88.81       10.23     61.41 o 
 -12   6  14        0.82      -51.12     57.32 o 
 -10   6  14       25.00      -42.33     56.58 o 
  -8   6  14       67.72       83.88    110.04 o 
  -6   6  14      151.71       88.96    116.58 o 
  -4   6  14      623.36     1034.71    131.58 o 
  -2   6  14       14.94        2.71     67.44 o 
   0   6  14        5.83      -17.25     91.21 o 
   2   6  14      136.47      214.94    119.47 o 
   4   6  14      180.50      432.15    258.02 o 
 -33   1  15       44.48       94.65     66.41 o 
 -31   1  15      606.45      448.34     91.07 o 
 -29   1  15      168.03      191.60     54.28 o 
 -27   1  15      320.17      350.86     62.66 o 
 -25   1  15        5.71      -22.69     34.60 o 
 -23   1  15       90.58       21.89     39.23 o 
 -21   1  15      407.93      329.63     54.49 o 
 -19   1  15      821.44      837.38     66.20 o 
 -17   1  15        0.21      -13.09     25.43 o 
 -15   1  15      483.78      618.68     52.84 o 
 -13   1  15      164.30      322.33     37.61 o 
 -11   1  15      627.48      685.11     32.53 o 
  -9   1  15     1815.09     1877.60     49.63 o 
  -7   1  15        3.49       -8.78     15.92 o 
  -5   1  15       16.02       17.48     20.58 o 
  -3   1  15       14.52       -5.26     19.79 o 
  -1   1  15     1004.46     1029.78     45.49 o 
   1   1  15        0.60      -27.97     18.65 o 
   3   1  15      423.84      493.78     52.97 o 
   5   1  15     2011.25     1834.79     67.29 o 
   7   1  15       77.77       14.78     34.24 o 
   9   1  15        3.29      -31.34     26.17 o 
  11   1  15      201.36      197.53     44.90 o 
  13   1  15        2.89      -27.21     34.94 o 
  15   1  15      100.38       10.03     41.82 o 
  17   1  15        3.63      -35.48     40.67 o 
  19   1  15        1.48        8.30     49.80 o 
 -32   2  15      212.14      219.54     65.26 o 
 -30   2  15        5.34      -66.61     44.41 o 
 -28   2  15       33.49       22.16     46.26 o 
 -26   2  15       32.89      -27.89     45.26 o 
 -24   2  15     1935.34     1970.16     94.12 o 
 -22   2  15       49.11       -8.99     33.04 o 
 -20   2  15      581.31      559.07     56.18 o 
 -18   2  15      586.49      669.68     63.94 o 
 -16   2  15      419.67      489.60     49.95 o 
 -14   2  15      146.29      107.25     33.45 o 
 -12   2  15     1912.75     2046.05     67.68 o 
 -10   2  15      497.63      615.70     48.02 o 
  -8   2  15      111.36      149.43     31.65 o 
  -6   2  15      845.37      911.81     38.67 o 
  -4   2  15      960.76      855.78     53.07 o 
  -2   2  15     1671.80     1487.27     86.66 o 
   0   2  15      221.52      278.41     48.41 o 
   2   2  15      426.78      447.93     78.61 o 
   4   2  15      108.11       73.82     35.25 o 
   6   2  15       20.47       -4.48     35.23 o 
   8   2  15      983.55      970.38     86.48 o 
  10   2  15     1259.91     1193.80     78.57 o 
  12   2  15       73.94       13.46     40.57 o 
  14   2  15       26.47       -6.79     40.41 o 
  16   2  15      498.74      480.97    111.11 o 
  18   2  15       49.97       -2.14    112.01 o 
 -29   3  15      189.70      146.25     61.61 o 
 -27   3  15       10.36      -16.40     49.26 o 
 -25   3  15       77.33       69.19     59.73 o 
 -23   3  15        1.02      -51.55     34.37 o 
 -21   3  15        0.11      -47.62     31.75 o 
 -19   3  15       30.48      -24.18     33.66 o 
 -17   3  15      400.58      447.37     53.40 o 
 -15   3  15      900.37      922.96     62.80 o 
 -13   3  15      692.85      743.95     58.67 o 
 -11   3  15       62.78       59.65     30.85 o 
  -9   3  15      564.90      608.39     84.93 o 
  -7   3  15      630.80      664.81     54.83 o 
  -5   3  15      418.46      482.25     87.83 o 
  -3   3  15        0.07      -10.73     36.91 o 
  -1   3  15       45.01        5.12     41.90 o 
   1   3  15       11.86       21.98     46.32 o 
   3   3  15      639.38      741.79    114.55 o 
   5   3  15      178.76      192.38    107.00 o 
   7   3  15     1377.53     1492.87    139.02 o 
   9   3  15      238.48      329.41     82.13 o 
  11   3  15        1.83       43.73     62.19 o 
  13   3  15        4.11      -58.96     54.19 o 
  15   3  15      296.63      449.20    264.28 o 
  17   3  15       51.71       -6.62     64.74 o 
 -28   4  15       33.63       28.81     87.94 o 
 -26   4  15      213.92      125.62     60.57 o 
 -24   4  15       69.94       41.11     44.06 o 
 -22   4  15        2.38       14.52     70.69 o 
 -20   4  15        1.94      -13.09     36.17 o 
 -18   4  15       68.99       18.20     37.27 o 
 -16   4  15        0.06      -20.92     39.30 o 
 -14   4  15       11.41      -23.46     36.83 o 
 -12   4  15      345.02      313.04     73.57 o 
 -10   4  15        2.27      -12.21     34.04 o 
  -8   4  15       18.61       36.93     36.17 o 
  -6   4  15       73.00       20.03     47.03 o 
  -4   4  15      659.80      757.83     96.53 o 
  -2   4  15     1026.99     1136.66    125.77 o 
   0   4  15      104.24       47.79     55.54 o 
   2   4  15        9.53       -1.15     51.40 o 
   4   4  15      115.80       67.45     60.30 o 
   6   4  15      107.11      110.95     73.80 o 
   8   4  15      217.07      298.17     90.08 o 
  10   4  15       78.23      151.48     77.06 o 
  12   4  15       35.70      -36.88     62.99 o 
  14   4  15       26.17      -94.33     70.18 o 
 -23   5  15       64.60      -30.37     71.45 o 
 -21   5  15        0.54      -48.89     63.36 o 
 -19   5  15      102.04       14.02     65.14 o 
 -17   5  15       33.92        1.34     61.55 o 
 -15   5  15       24.48       16.51     46.40 o 
 -13   5  15      219.19      223.86     58.55 o 
 -11   5  15      534.52      561.85     73.11 o 
  -9   5  15       82.65       59.46     47.00 o 
  -7   5  15      430.33      459.45     89.23 o 
  -5   5  15       18.92      -57.02     53.83 o 
  -3   5  15        8.12       27.04     59.35 o 
  -1   5  15       14.07      -24.54     55.85 o 
   1   5  15       16.83       -5.73     59.71 o 
   3   5  15       56.45        8.74     66.46 o 
   5   5  15        0.39        4.60     79.54 o 
   7   5  15        5.82      -83.92     71.40 o 
   9   5  15       16.03       46.99    128.53 o 
 -16   6  15       62.76       60.79     70.88 o 
 -14   6  15       50.59       52.73     63.34 o 
 -12   6  15       38.14       91.26     67.08 o 
 -10   6  15       14.25      -59.64     88.28 o 
  -8   6  15       81.83      -50.28    101.58 o 
  -6   6  15      109.94      128.33     76.61 o 
  -4   6  15       19.23       -1.00     61.67 o 
  -2   6  15        1.67      -14.83     69.10 o 
   0   6  15       20.05        7.78     93.64 o 
   2   6  15       14.19      -16.92     94.01 o 
 -32   0  16      336.50      248.15    112.07 o 
 -30   0  16       84.57       70.02     78.92 o 
 -28   0  16      241.24      127.74     81.97 o 
 -26   0  16       37.53        2.93     61.90 o 
 -24   0  16        1.48      -11.73     66.75 o 
 -22   0  16       78.43       33.82     62.80 o 
 -20   0  16     2644.08     2565.42    170.92 o 
 -18   0  16      150.00       88.17     67.08 o 
 -16   0  16     7460.52     7697.62    304.87 o 
 -14   0  16       51.51      119.06     35.26 o 
 -12   0  16     2531.16     2416.76     90.16 o 
 -10   0  16      328.74      335.32     48.57 o 
  -8   0  16     3834.26     4066.66    125.50 o 
  -6   0  16      591.92      617.69    102.66 o 
  -4   0  16       12.73        4.49     30.41 o 
  -2   0  16        2.89       10.51     40.59 o 
   0   0  16     1623.61     1684.35     84.29 o 
   2   0  16      945.99      885.27     72.53 o 
   4   0  16      640.76      709.41     81.21 o 
   6   0  16       40.20        1.39     38.27 o 
   8   0  16     1586.27     1486.89    126.39 o 
  10   0  16     1081.12     1160.70    195.61 o 
  12   0  16      398.66      473.54     85.66 o 
  14   0  16      169.41      100.50    101.02 o 
  16   0  16       98.54       24.16     57.21 o 
  18   0  16       18.74      -39.42     60.76 o 
 -33   1  16       66.11        2.27     60.78 o 
 -31   1  16        0.07       41.75     61.34 o 
 -29   1  16        0.52      -10.61     42.86 o 
 -27   1  16      631.69      775.18     81.33 o 
 -25   1  16      116.99      138.09     48.43 o 
 -23   1  16      499.25      445.77     62.68 o 
 -21   1  16      376.74      362.97     56.83 o 
 -19   1  16      244.57      290.02     52.01 o 
 -17   1  16     1467.91     1377.10     57.67 o 
 -15   1  16      419.25      460.64     45.54 o 
 -13   1  16       39.07        2.64     24.18 o 
 -11   1  16      299.03      340.35     30.53 o 
  -9   1  16      275.40      277.94     32.94 o 
  -7   1  16     2130.01     1820.57     57.68 o 
  -5   1  16     1052.87      994.18     61.36 o 
  -3   1  16      291.96      353.00     37.94 o 
  -1   1  16      279.62      417.41     42.12 o 
   1   1  16      232.16      299.66     39.14 o 
   3   1  16      233.16      279.70     40.84 o 
   5   1  16     1072.77     1041.61     56.23 o 
   7   1  16      611.93      623.78     69.11 o 
   9   1  16       41.50       44.51     33.01 o 
  11   1  16       81.78       48.77     47.74 o 
  13   1  16       99.10       16.91     40.89 o 
  15   1  16        3.98       -2.48     42.31 o 
  17   1  16       55.28       44.80     48.19 o 
  19   1  16       44.15       35.53     53.65 o 
 -32   2  16       11.77       31.07     56.50 o 
 -30   2  16       38.34       30.58     51.78 o 
 -28   2  16       71.08       32.34     49.56 o 
 -26   2  16       76.12       14.33     45.40 o 
 -24   2  16     1814.23     1939.66     93.81 o 
 -22   2  16      256.12      325.10     62.86 o 
 -20   2  16      705.81      658.47     68.59 o 
 -18   2  16      599.60      690.88     94.04 o 
 -16   2  16        2.24       -4.59     25.97 o 
 -14   2  16     3715.09     3602.76     94.70 o 
 -12   2  16      369.61      385.64     43.29 o 
 -10   2  16      264.58      228.94     36.63 o 
  -8   2  16      289.23      298.44     42.23 o 
  -6   2  16        6.41      -12.57     19.11 o 
  -4   2  16      858.28      862.55     78.00 o 
  -2   2  16      327.30      358.39     41.18 o 
   0   2  16     3607.37     3311.56    175.70 o 
   2   2  16        1.55      -13.65     28.16 o 
   4   2  16      207.76      134.21     42.64 o 
   6   2  16      885.64      889.26    101.19 o 
   8   2  16        0.01       -0.64     41.25 o 
  10   2  16        0.92        3.22     37.27 o 
  12   2  16       10.36       -9.03     39.37 o 
  14   2  16        4.36      -27.75     45.10 o 
  16   2  16       10.81       -4.42     45.38 o 
  18   2  16      146.28      121.55     77.53 o 
 -29   3  16       38.17       20.32     55.48 o 
 -27   3  16      418.16      525.76     84.68 o 
 -25   3  16        1.50      -41.20     43.45 o 
 -23   3  16      186.36      179.37     48.67 o 
 -21   3  16       40.81        9.26     36.92 o 
 -19   3  16     1750.81     1711.34     73.64 o 
 -17   3  16      197.48      162.44     43.32 o 
 -15   3  16      540.53      541.83     70.43 o 
 -13   3  16      173.60      260.94     43.13 o 
 -11   3  16        1.57      -37.74     25.16 o 
  -9   3  16      192.55      172.53     35.43 o 
  -7   3  16      384.53      415.19     72.55 o 
  -5   3  16     1735.58     1958.15    110.24 o 
  -3   3  16      222.28      191.15     59.97 o 
  -1   3  16      134.02      139.46     53.80 o 
   1   3  16      159.25      217.02     61.33 o 
   3   3  16      553.56      593.47     90.49 o 
   5   3  16      274.43      195.07    111.34 o 
   7   3  16       57.33       20.75     68.78 o 
   9   3  16       17.37      -60.45     59.47 o 
  11   3  16        2.58      -76.55     55.91 o 
  13   3  16      269.42      281.64     93.13 o 
  15   3  16        0.08      -54.74     65.85 o 
 -26   4  16       14.84      -71.09     54.91 o 
 -24   4  16        0.17      -36.91     43.55 o 
 -22   4  16        0.08      -58.44     38.96 o 
 -20   4  16      286.84      220.75     50.15 o 
 -18   4  16       43.80      -23.22     37.34 o 
 -16   4  16      198.40      178.57     52.42 o 
 -14   4  16      300.77      221.54     55.11 o 
 -12   4  16        9.19      -38.34     35.34 o 
 -10   4  16      235.95      253.13     55.41 o 
  -8   4  16      145.00      190.61     63.77 o 
  -6   4  16       44.07       40.05     63.98 o 
  -4   4  16      339.58      308.15     75.28 o 
  -2   4  16       29.00      -60.23     47.22 o 
   0   4  16        2.22      -63.49     46.21 o 
   2   4  16        4.08      -48.69     46.68 o 
   4   4  16       95.26       -6.64     74.64 o 
   6   4  16      396.34      590.27    124.13 o 
   8   4  16      135.11      148.80     82.80 o 
  10   4  16       95.51       24.50     73.21 o 
  12   4  16      335.48      285.71     97.36 o 
 -23   5  16       19.38       82.39    224.59 o 
 -21   5  16       47.42      -47.87     75.48 o 
 -19   5  16        8.15      -32.57     60.55 o 
 -17   5  16       43.29      100.48     63.66 o 
 -15   5  16      103.13       27.59     47.90 o 
 -13   5  16      749.14      824.08    100.88 o 
 -11   5  16      116.33      144.63     51.73 o 
  -9   5  16      321.14      242.01     77.00 o 
  -7   5  16       10.10        1.62     51.89 o 
  -5   5  16       88.12      -26.51     65.73 o 
  -3   5  16      301.87      240.34    208.92 o 
  -1   5  16       38.25      -77.16     65.79 o 
   1   5  16      318.94      216.50    108.57 o 
   3   5  16        3.50      -71.92     56.25 o 
   5   5  16        2.33      -62.92     75.09 o 
   7   5  16        1.90       -3.39     72.22 o 
   9   5  16       27.77       20.36     78.11 o 
 -14   6  16       71.23       35.53     66.07 o 
 -12   6  16       11.70       13.87    105.08 o 
 -10   6  16        0.18      -76.67     97.98 o 
  -8   6  16       34.45      172.95    114.21 o 
  -6   6  16        0.01      -46.36     94.48 o 
  -4   6  16       77.88      124.16     78.01 o 
  -2   6  16        0.01      -32.06     62.76 o 
   0   6  16       36.93        7.75     78.95 o 
 -33   1  17       23.72       22.35     60.56 o 
 -31   1  17      363.69      411.26     89.04 o 
 -29   1  17      117.64       41.74     61.08 o 
 -27   1  17       23.00       27.87     43.61 o 
 -25   1  17       98.15       75.30     44.04 o 
 -23   1  17      957.65      949.45     83.52 o 
 -21   1  17     1450.30     1422.45     76.28 o 
 -19   1  17      375.80      518.77     61.43 o 
 -17   1  17        7.25        5.24     27.32 o 
 -15   1  17      547.32      548.82     48.96 o 
 -13   1  17      182.48      160.53     32.49 o 
 -11   1  17        3.82       21.09     18.85 o 
  -9   1  17      126.09      115.35     26.79 o 
  -7   1  17      307.58      364.53     42.60 o 
  -5   1  17     1598.84     1713.84     81.83 o 
  -3   1  17       69.65       28.24     25.85 o 
  -1   1  17      908.66      864.76     73.05 o 
   1   1  17     1756.89     1459.72     60.59 o 
   3   1  17        5.71      -28.99     24.41 o 
   5   1  17      425.82      440.88     59.18 o 
   7   1  17       62.61       67.03     38.72 o 
   9   1  17      365.03      417.52     56.44 o 
  11   1  17        9.41      -37.66     45.42 o 
  13   1  17      272.73      222.92     55.87 o 
  15   1  17      141.03       87.90     51.63 o 
  17   1  17      221.03      299.08     68.96 o 
 -32   2  17        6.55      -17.38     51.74 o 
 -30   2  17        0.75      -46.82     47.70 o 
 -28   2  17       35.07      -15.38     45.87 o 
 -26   2  17      355.77      267.09     64.23 o 
 -24   2  17        8.08        1.89     44.44 o 
 -22   2  17      433.68      432.26     66.55 o 
 -20   2  17       14.72       12.73     33.33 o 
 -18   2  17        9.76       -8.06     31.87 o 
 -16   2  17      249.10      286.94     50.98 o 
 -14   2  17      213.51      244.98     40.84 o 
 -12   2  17     1046.52      930.97     52.04 o 
 -10   2  17      100.60      132.57     34.21 o 
  -8   2  17      192.02      230.42     31.27 o 
  -6   2  17       38.60       33.58     24.18 o 
  -4   2  17      165.77      177.25     33.67 o 
  -2   2  17      824.35      910.30     53.55 o 
   0   2  17      113.09      104.42     37.66 o 
   2   2  17        9.51      -26.76     28.32 o 
   4   2  17       60.22        5.98     32.08 o 
   6   2  17        0.08      -23.06     38.23 o 
   8   2  17      126.51      133.29     54.28 o 
  10   2  17      101.21       62.38     55.08 o 
  12   2  17      454.78      522.62     80.34 o 
  14   2  17        7.97       12.09     47.73 o 
  16   2  17      126.24      106.13     58.74 o 
 -29   3  17        2.09      -41.59     51.62 o 
 -27   3  17        8.61      -63.82     46.74 o 
 -25   3  17      369.98      429.58     75.50 o 
 -23   3  17     1126.08     1287.37    100.07 o 
 -21   3  17      169.77      157.84     45.01 o 
 -19   3  17      456.66      421.73     74.26 o 
 -17   3  17     1019.46      982.59     68.75 o 
 -15   3  17     1252.76     1337.61    128.84 o 
 -13   3  17       24.21      -15.49     28.51 o 
 -11   3  17     1147.74     1120.29     58.20 o 
  -9   3  17      635.24      484.39     78.09 o 
  -7   3  17      401.44      548.68    211.40 o 
  -5   3  17        2.00      -33.13     38.48 o 
  -3   3  17      671.55      709.87     91.58 o 
  -1   3  17      385.53      285.07     67.82 o 
   1   3  17      507.82      521.93     85.58 o 
   3   3  17      172.12      132.66     63.75 o 
   5   3  17      100.29       62.57     61.58 o 
   7   3  17       68.37       21.20     77.34 o 
   9   3  17      492.44      604.74    107.19 o 
  11   3  17        4.80      -65.46     58.04 o 
  13   3  17       12.69       25.58     69.51 o 
  15   3  17       17.42      -49.24     66.91 o 
 -26   4  17      118.27      116.32     62.39 o 
 -24   4  17        9.35      -38.73     41.38 o 
 -22   4  17        0.45      -45.43     40.98 o 
 -20   4  17        8.85      -29.74     41.00 o 
 -18   4  17        9.35      -46.66     42.87 o 
 -16   4  17        2.95      -18.34     40.78 o 
 -14   4  17       29.68      -31.16     40.18 o 
 -12   4  17       32.48        5.12     42.22 o 
 -10   4  17       28.67       34.73     50.96 o 
  -8   4  17      161.70      144.45     60.03 o 
  -6   4  17       17.37       -2.07     49.16 o 
  -4   4  17       13.74      -52.91     47.44 o 
  -2   4  17        0.24      -53.87     45.68 o 
   0   4  17       35.04      -17.22     53.62 o 
   2   4  17       30.42      -32.65     53.77 o 
   4   4  17        0.98      -76.32     50.88 o 
   6   4  17       22.34        8.57     75.55 o 
   8   4  17      237.87      249.36     94.82 o 
  10   4  17       28.96      -18.59     72.10 o 
  12   4  17        1.09      -77.90     69.96 o 
 -21   5  17        0.55      -83.23     63.80 o 
 -19   5  17        3.62      -25.76     60.37 o 
 -17   5  17        4.91      -36.98     45.11 o 
 -15   5  17      277.08      263.89     83.67 o 
 -13   5  17       49.61       39.65     48.33 o 
 -11   5  17      133.53      124.76     72.67 o 
  -9   5  17      798.24      854.27    116.42 o 
  -7   5  17      141.49       75.56     65.90 o 
  -5   5  17       13.22      -76.70     51.13 o 
  -3   5  17      149.69      133.89     73.93 o 
  -1   5  17       97.27        5.38     65.80 o 
   1   5  17        0.10      -60.87     66.63 o 
   3   5  17       64.67       44.17     96.57 o 
   5   5  17       23.90       46.34     83.77 o 
   7   5  17       39.76       -5.09     86.31 o 
 -10   6  17      108.32       31.79    107.67 o 
  -8   6  17       33.33       23.84     82.53 o 
  -6   6  17        7.04      -56.40     63.63 o 
  -4   6  17      241.85      314.22     96.00 o 
 -32   0  18        2.34      -51.98     79.82 o 
 -30   0  18      167.07       87.49     94.93 o 
 -28   0  18        1.72      -60.43     70.24 o 
 -26   0  18      742.72      669.03    138.00 o 
 -24   0  18       97.76       -5.75     58.06 o 
 -22   0  18       11.64      -68.89     56.26 o 
 -20   0  18      282.11      330.68    103.16 o 
 -18   0  18      493.29      308.70    102.15 o 
 -16   0  18      817.37      902.19    139.92 o 
 -14   0  18     1697.68     1617.00    136.20 o 
 -12   0  18      853.18      799.05    123.29 o 
 -10   0  18      211.58      232.90     76.55 o 
  -8   0  18      303.05      373.96     68.27 o 
  -6   0  18     2988.82     2778.36    116.18 o 
  -4   0  18     6925.45     6801.91    188.56 o 
  -2   0  18      211.26      272.14     55.54 o 
   0   0  18      250.89      150.50     50.11 o 
   2   0  18      257.70      184.15     97.58 o 
   4   0  18       48.18      -37.95     38.31 o 
   6   0  18     1232.22     1471.74    104.33 o 
   8   0  18        2.12      -11.16     53.55 o 
  10   0  18      449.12      462.50     88.51 o 
  12   0  18      240.17      158.97    122.89 o 
  14   0  18       33.30       94.11     64.03 o 
  16   0  18        0.61      -25.14     75.77 o 
 -31   1  18       41.93        0.49     60.73 o 
 -29   1  18       22.84      -67.89     45.26 o 
 -27   1  18        2.03      -71.90     50.05 o 
 -25   1  18       92.38       70.35     44.86 o 
 -23   1  18       32.92       31.70     42.17 o 
 -21   1  18      861.20      940.46     81.62 o 
 -19   1  18     1436.48     1526.98     77.14 o 
 -17   1  18      232.02      320.75     51.78 o 
 -15   1  18      685.85      810.63     58.67 o 
 -13   1  18     1260.12     1254.42     69.06 o 
 -11   1  18     3542.92     3556.06    108.31 o 
  -9   1  18     1634.57     1619.55     90.59 o 
  -7   1  18       82.06       49.78     29.19 o 
  -5   1  18     1297.29     1363.06     55.03 o 
  -3   1  18       13.10      -25.36     23.47 o 
  -1   1  18        0.15      -22.24     24.88 o 
   1   1  18      283.12      349.49     45.03 o 
   3   1  18      470.76      433.07     50.66 o 
   5   1  18      166.29      134.08     40.21 o 
   7   1  18       58.75       73.62     41.65 o 
   9   1  18      458.93      481.79     68.03 o 
  11   1  18       63.15       63.43     45.53 o 
  13   1  18       10.63        3.40     42.01 o 
  15   1  18       25.40       56.77     49.92 o 
  17   1  18      120.82       81.74     57.02 o 
 -30   2  18      414.84      504.29     78.69 o 
 -28   2  18      137.82      111.95     56.11 o 
 -26   2  18       44.10       21.80     47.85 o 
 -24   2  18      154.00      107.89     49.97 o 
 -22   2  18       30.18      -37.55     40.27 o 
 -20   2  18      102.34       64.90     47.43 o 
 -18   2  18       22.28      -25.38     32.52 o 
 -16   2  18     1364.00     1212.62     65.80 o 
 -14   2  18      631.85      849.14     63.77 o 
 -12   2  18       49.29       15.26     30.87 o 
 -10   2  18       12.12      -14.94     26.55 o 
  -8   2  18       13.40       10.92     26.05 o 
  -6   2  18      216.16      192.03     38.52 o 
  -4   2  18      103.86       67.32     29.70 o 
  -2   2  18     1740.04     1544.95     92.64 o 
   0   2  18      438.69      389.61     55.63 o 
   2   2  18       33.45      -20.30     32.88 o 
   4   2  18      160.38       98.23     44.25 o 
   6   2  18        0.90       11.05     40.38 o 
   8   2  18       28.36       17.75     50.33 o 
  10   2  18       32.68       12.93     42.71 o 
  12   2  18       72.19       36.83     46.15 o 
  14   2  18      226.05      239.16     64.68 o 
  16   2  18      311.88      419.77    103.34 o 
 -29   3  18        5.28      -43.51     50.17 o 
 -27   3  18      202.83      229.32     66.76 o 
 -25   3  18       40.52       75.30     64.58 o 
 -23   3  18      423.22      400.40     68.16 o 
 -21   3  18      188.42      138.22     53.67 o 
 -19   3  18      725.96      783.19     70.32 o 
 -17   3  18      471.10      465.06     55.39 o 
 -15   3  18       86.03       84.66     39.63 o 
 -13   3  18      536.07      500.22     54.43 o 
 -11   3  18      322.53      340.88     71.07 o 
  -9   3  18      734.70      767.33     96.14 o 
  -7   3  18       60.21       48.13     61.90 o 
  -5   3  18       11.03       23.05     49.46 o 
  -3   3  18        0.19      -11.84     43.04 o 
  -1   3  18      209.63      245.72     80.90 o 
   1   3  18      173.23      114.88     59.82 o 
   3   3  18      992.14     1057.67    246.74 o 
   5   3  18        7.81      -30.77     55.77 o 
   7   3  18        5.47       12.06     85.24 o 
   9   3  18      174.03      293.85     86.59 o 
  11   3  18       18.82      -28.73     97.86 o 
  13   3  18      288.01      245.41     90.25 o 
 -26   4  18       24.46       -7.66     54.81 o 
 -24   4  18        5.50      -51.49     45.88 o 
 -22   4  18       66.52      -11.59     44.53 o 
 -20   4  18      209.98      244.43     64.49 o 
 -18   4  18      367.38      302.75     67.14 o 
 -16   4  18        2.64      -57.63     38.42 o 
 -14   4  18        8.53      -50.36     37.35 o 
 -12   4  18      565.97      494.18     88.55 o 
 -10   4  18      508.45      552.69     91.28 o 
  -8   4  18      511.41      446.14     87.57 o 
  -6   4  18      352.47      208.47     70.13 o 
  -4   4  18        5.40      -25.45     50.09 o 
  -2   4  18      205.96       77.05     64.14 o 
   0   4  18      226.25      202.41     74.46 o 
   2   4  18       21.92      -37.86     83.32 o 
   4   4  18        0.00      -61.82     59.08 o 
   6   4  18      117.04       90.53     80.01 o 
   8   4  18      378.19      438.73    115.43 o 
  10   4  18       50.95       15.24     77.83 o 
 -21   5  18       94.19        3.84     71.77 o 
 -19   5  18        1.05       15.27     51.59 o 
 -17   5  18       23.39      -16.44     46.88 o 
 -15   5  18        8.77      -69.18     46.80 o 
 -13   5  18      134.16       27.74     61.89 o 
 -11   5  18      276.16      132.50     71.90 o 
  -9   5  18      247.25      130.27     72.01 o 
  -7   5  18        3.86      -36.74     56.50 o 
  -5   5  18      105.93      140.96     75.46 o 
  -3   5  18      120.27      157.53     77.38 o 
  -1   5  18      263.87      108.37     75.50 o 
   1   5  18        0.51        7.36     68.98 o 
   3   5  18       38.30       51.95     74.80 o 
   5   5  18      195.55      302.91    314.34 o 
 -31   1  19       40.21       25.50     62.06 o 
 -29   1  19       18.81      -33.79     59.13 o 
 -27   1  19        2.53      -43.05     48.80 o 
 -25   1  19       73.37      186.31     65.63 o 
 -23   1  19      361.77      452.48    170.58 o 
 -21   1  19      147.09      104.38     58.98 o 
 -19   1  19      426.35      406.96     80.20 o 
 -17   1  19        3.07      -16.69     45.61 o 
 -15   1  19       78.90       53.67     37.43 o 
 -13   1  19      980.49     1206.93     69.38 o 
 -11   1  19     1032.75     1125.95    114.07 o 
  -9   1  19      347.17      349.44     52.53 o 
  -7   1  19     2531.34     2693.83     88.30 o 
  -5   1  19        0.87       -8.56     25.53 o 
  -3   1  19       96.94       97.48     32.42 o 
  -1   1  19       57.81       10.75     27.42 o 
   1   1  19      634.16      767.31     68.15 o 
   3   1  19        0.13       19.28     30.62 o 
   5   1  19      147.28      129.78     40.18 o 
   7   1  19       77.58       54.66     42.92 o 
   9   1  19      352.75      331.04     60.51 o 
  11   1  19       71.63       72.12     48.87 o 
  13   1  19      277.15      262.76     62.47 o 
  15   1  19       63.47       50.35     54.35 o 
 -30   2  19        0.27      -35.01     53.03 o 
 -28   2  19       64.76       16.76     47.52 o 
 -26   2  19       56.49       12.20     47.39 o 
 -24   2  19      318.73      471.01     72.16 o 
 -22   2  19     1561.68     1530.94     85.91 o 
 -20   2  19      956.05     1188.63    119.92 o 
 -18   2  19      275.28      282.80     46.74 o 
 -16   2  19     2664.64     2606.05     86.55 o 
 -14   2  19     3018.16     3172.58     93.98 o 
 -12   2  19      419.07      549.78     59.15 o 
 -10   2  19       33.05       47.31     39.35 o 
  -8   2  19      968.06     1023.27     67.62 o 
  -6   2  19      143.43      133.72     45.09 o 
  -4   2  19      703.14      690.04     90.67 o 
  -2   2  19       10.48      -15.18     31.75 o 
   0   2  19       22.97       43.58     35.69 o 
   2   2  19      912.15     1012.49    113.19 o 
   4   2  19      188.24      169.07     49.64 o 
   6   2  19      881.05      866.78    150.65 o 
   8   2  19        3.09       17.98     49.43 o 
  10   2  19        0.16      -21.06     39.74 o 
  12   2  19       29.13       34.39     50.05 o 
  14   2  19       21.59      -49.36     49.59 o 
 -29   3  19       74.39       20.91     57.79 o 
 -27   3  19      396.85      371.99     75.30 o 
 -25   3  19       65.64       97.20     58.41 o 
 -23   3  19      317.82      497.79     88.97 o 
 -21   3  19        6.18        1.39     39.70 o 
 -19   3  19       22.78       14.82     38.78 o 
 -17   3  19      288.80      280.59     49.94 o 
 -15   3  19      495.24      450.92     55.27 o 
 -13   3  19      137.73      132.84     49.30 o 
 -11   3  19      455.61      499.04     86.02 o 
  -9   3  19      596.65      600.88     89.37 o 
  -7   3  19      367.11      271.71     69.83 o 
  -5   3  19       13.09       -9.96     73.96 o 
  -3   3  19       23.93      -16.98     50.90 o 
  -1   3  19      252.75      205.70    138.90 o 
   1   3  19      683.80      550.58     92.24 o 
   3   3  19       61.97       58.25     63.38 o 
   5   3  19      168.33      182.35     76.78 o 
   7   3  19        9.83      -17.59     73.06 o 
   9   3  19      559.47      665.98    118.51 o 
  11   3  19      186.52      166.57     81.78 o 
 -24   4  19       39.20      -53.96     56.27 o 
 -22   4  19       25.48       42.62     68.24 o 
 -20   4  19      198.85      162.63     61.59 o 
 -18   4  19       54.39      -34.52     43.32 o 
 -16   4  19      106.00       78.07     51.04 o 
 -14   4  19      322.70      226.70     91.32 o 
 -12   4  19        3.21       49.13     53.42 o 
 -10   4  19      113.69      119.97     66.18 o 
  -8   4  19       53.75      109.43     65.23 o 
  -6   4  19       62.91       88.09     85.91 o 
  -4   4  19        2.69      -56.12     51.93 o 
  -2   4  19      135.71       95.42     69.10 o 
   0   4  19      716.50      805.93    195.28 o 
   2   4  19      203.51      126.75     72.35 o 
   4   4  19        4.54      -32.62     63.14 o 
   6   4  19        1.28      -15.04     73.99 o 
   8   4  19        6.57      -28.03     83.11 o 
 -19   5  19        2.64      -70.59     47.06 o 
 -17   5  19        9.52      -50.47     59.99 o 
 -15   5  19       48.54       -7.67     59.15 o 
 -13   5  19      285.13      192.42     80.31 o 
 -11   5  19      176.33      115.51     70.13 o 
  -9   5  19       26.64       29.06     64.33 o 
  -7   5  19      115.95       68.63    106.60 o 
  -5   5  19      167.90      117.56     76.29 o 
  -3   5  19      125.77      148.71     79.31 o 
  -1   5  19      125.47      122.11     77.34 o 
   1   5  19       14.70      -70.59     62.48 o 
   3   5  19      154.01      207.09     87.80 o 
 -32   0  20      165.74       90.42     94.71 o 
 -30   0  20       40.26      -45.55     75.77 o 
 -28   0  20      122.78       85.35     97.07 o 
 -26   0  20       61.79       93.13     91.10 o 
 -24   0  20      113.50       41.27     83.66 o 
 -22   0  20     1746.52     1711.26    156.83 o 
 -20   0  20      110.07       65.96     75.20 o 
 -18   0  20     1769.33     1876.09    161.57 o 
 -16   0  20     2770.39     2294.83    173.85 o 
 -14   0  20     4029.44     3810.70    219.97 o 
 -12   0  20     3548.64     3247.34    121.00 o 
 -10   0  20      125.57      172.69     52.05 o 
  -8   0  20     2010.23     2076.54     99.71 o 
  -6   0  20     7771.89     7297.12    203.11 o 
  -4   0  20     1041.34      936.16     79.94 o 
  -2   0  20       14.83        6.29     39.31 o 
   0   0  20      236.21      225.96     62.33 o 
   2   0  20       63.13      -31.63     40.31 o 
   4   0  20       24.00      -24.43     46.35 o 
   6   0  20      219.76       93.49     61.62 o 
   8   0  20        0.18       -2.19     48.26 o 
  10   0  20        2.14      -60.31     54.24 o 
  12   0  20       12.50       60.36     73.06 o 
  14   0  20       20.40       76.67     80.95 o 
 -31   1  20      197.34      215.73     86.08 o 
 -29   1  20       56.95       62.73     65.62 o 
 -27   1  20       40.56       58.75     60.33 o 
 -25   1  20      184.01      173.99    103.39 o 
 -23   1  20      164.82      111.43    105.53 o 
 -21   1  20       47.62       28.05     81.29 o 
 -19   1  20     1675.40     1391.90    129.21 o 
 -17   1  20      659.47      766.49     97.53 o 
 -15   1  20      623.43      725.36     80.35 o 
 -13   1  20      972.86     1148.47    116.91 o 
 -11   1  20      347.55      364.76     56.15 o 
  -9   1  20      248.17      251.56     38.84 o 
  -7   1  20      316.80      299.31     41.59 o 
  -5   1  20      953.54     1012.06     89.02 o 
  -3   1  20      136.24       90.40     31.76 o 
  -1   1  20      343.88      305.72     49.06 o 
   1   1  20       43.84       80.69     35.45 o 
   3   1  20      716.00      846.92     70.09 o 
   5   1  20       12.25        3.25     37.77 o 
   7   1  20       12.74        8.71     40.48 o 
   9   1  20       83.26      120.25     47.87 o 
  11   1  20        6.07      -47.54     38.69 o 
  13   1  20       25.06      -11.22     48.04 o 
 -30   2  20      326.76      430.98     86.67 o 
 -28   2  20      237.12      231.39     64.43 o 
 -26   2  20       40.74       17.79     62.61 o 
 -24   2  20       83.10       54.08     48.33 o 
 -22   2  20     1178.81     1475.16    157.75 o 
 -20   2  20     1708.19     1811.96     91.06 o 
 -18   2  20      182.42      188.84     44.46 o 
 -16   2  20     1876.58     1656.80     70.90 o 
 -14   2  20     1697.24     1683.13     70.51 o 
 -12   2  20      195.39      168.56     48.60 o 
 -10   2  20      870.28     1156.10     87.57 o 
  -8   2  20       71.77       52.43     41.37 o 
  -6   2  20      175.30      107.29     35.28 o 
  -4   2  20       78.41       70.75     36.88 o 
  -2   2  20     1247.67     1146.46     72.72 o 
   0   2  20        1.56       -9.43     33.53 o 
   2   2  20      177.95       56.24     43.35 o 
   4   2  20       24.76        4.67     43.46 o 
   6   2  20        0.03        1.56     42.61 o 
   8   2  20        9.13      -63.99     42.66 o 
  10   2  20       41.14      -24.09     45.79 o 
  12   2  20        4.11      -51.81     46.59 o 
 -27   3  20      190.45      185.50     64.68 o 
 -25   3  20       18.00        1.75     54.02 o 
 -23   3  20        1.01      -63.94     50.20 o 
 -21   3  20       11.32        9.81     60.75 o 
 -19   3  20      404.34      370.01     80.15 o 
 -17   3  20       35.94       23.27     37.13 o 
 -15   3  20        7.57        0.38     49.46 o 
 -13   3  20     1049.94     1016.63    106.95 o 
 -11   3  20      493.72      520.03    119.06 o 
  -9   3  20      136.74      111.73     58.02 o 
  -7   3  20        2.53      -19.32     48.00 o 
  -5   3  20       78.59       24.88     58.67 o 
  -3   3  20     1480.40     1459.96    204.13 o 
  -1   3  20      120.41       79.16     57.45 o 
   1   3  20     1303.77     1260.80    113.03 o 
   3   3  20       68.64      -23.31     57.21 o 
   5   3  20       88.38       96.17     69.02 o 
   7   3  20      195.47      138.79    106.54 o 
   9   3  20       46.43      -59.80     73.60 o 
  11   3  20        8.47      -24.09     73.69 o 
 -24   4  20      142.18      125.55     82.32 o 
 -22   4  20       65.83       31.07     52.33 o 
 -20   4  20      174.01      120.94     57.08 o 
 -18   4  20      143.99       75.52     54.16 o 
 -16   4  20       36.79      -34.44     53.45 o 
 -14   4  20       65.50       51.36     57.83 o 
 -12   4  20     1558.89     1174.06    111.95 o 
 -10   4  20     1141.82     1010.80    244.21 o 
  -8   4  20      251.47      238.18     76.41 o 
  -6   4  20     1191.55     1091.24    209.26 o 
  -4   4  20      241.65      157.02     72.57 o 
  -2   4  20       44.70       70.82     67.04 o 
   0   4  20       13.67       32.75     63.58 o 
   2   4  20       12.35      -78.89     57.68 o 
   4   4  20        6.44      -41.65     67.16 o 
   6   4  20       12.20      -97.08     88.33 o 
 -17   5  20        2.48      -30.10     64.61 o 
 -15   5  20       18.05       29.48     65.10 o 
 -13   5  20      127.12      113.62     72.11 o 
 -11   5  20      295.09      302.81     85.65 o 
  -9   5  20      326.16      371.33     88.97 o 
  -7   5  20        0.73      -77.94     59.89 o 
  -5   5  20      583.93      594.18    113.03 o 
  -3   5  20       18.71      -49.77     62.23 o 
  -1   5  20        0.32       40.59     73.42 o 
   1   5  20       41.50        6.77     80.39 o 
 -31   1  21       16.75        9.34     61.81 o 
 -29   1  21        9.08      -14.05     62.31 o 
 -27   1  21      211.06      148.06     72.46 o 
 -25   1  21     1094.44     1212.41    291.79 o 
 -23   1  21      324.24      191.50     74.40 o 
 -21   1  21       85.57       -0.12     82.42 o 
 -19   1  21     1574.88     1500.53    104.62 o 
 -17   1  21     3277.93     3250.27    150.29 o 
 -15   1  21     2910.92     2997.17    142.67 o 
 -13   1  21     1856.59     1782.47     83.14 o 
 -11   1  21      348.45      309.57     55.82 o 
  -9   1  21     1085.03     1095.60    122.52 o 
  -7   1  21     5387.75     5309.81    121.86 o 
  -5   1  21       29.01       -5.89     29.19 o 
  -3   1  21       73.05       52.68     34.02 o 
  -1   1  21      102.96      174.78     39.94 o 
   1   1  21     1083.27     1122.56     71.24 o 
   3   1  21      227.20      189.74     51.72 o 
   5   1  21      397.16      427.61     76.82 o 
   7   1  21       14.59      -42.43     37.58 o 
   9   1  21       89.56       82.67     50.28 o 
  11   1  21       20.10       40.89     49.16 o 
  13   1  21        0.14        3.49     44.99 o 
 -30   2  21       69.74      125.48     59.93 o 
 -28   2  21        2.06      -18.91     48.14 o 
 -26   2  21       28.65        1.41     48.27 o 
 -24   2  21       11.79      -21.37     44.39 o 
 -22   2  21      217.77      211.39     55.87 o 
 -20   2  21      318.11      433.50     69.18 o 
 -18   2  21      946.92      937.12     79.07 o 
 -16   2  21      595.15      727.52     85.72 o 
 -14   2  21        4.85      -10.01     38.69 o 
 -12   2  21      527.45      513.00     68.43 o 
 -10   2  21      300.34      290.35     57.29 o 
  -8   2  21     2024.92     1940.31     89.21 o 
  -6   2  21      138.53       80.73     35.12 o 
  -4   2  21        6.52      -14.96     31.95 o 
  -2   2  21      122.20       63.93     40.10 o 
   0   2  21     1245.46     1109.29     78.28 o 
   2   2  21       66.01       12.38     41.85 o 
   4   2  21        1.78      -17.97     40.32 o 
   6   2  21       83.96       36.21     46.42 o 
   8   2  21       27.04       66.96     51.74 o 
  10   2  21        2.78      -38.16     47.27 o 
 -27   3  21       31.49      -13.21     55.96 o 
 -25   3  21      412.33      409.52     79.51 o 
 -23   3  21        0.45      -57.00     45.61 o 
 -21   3  21       14.99      -46.41     44.46 o 
 -19   3  21       87.50       46.42     44.02 o 
 -17   3  21       29.58       26.99     45.22 o 
 -15   3  21      112.63       94.74     62.98 o 
 -13   3  21        0.01      -73.60     49.07 o 
 -11   3  21      373.35      547.20     91.69 o 
  -9   3  21       89.37       16.25     55.15 o 
  -7   3  21       15.38       16.03     50.98 o 
  -5   3  21      231.07      240.18     74.43 o 
  -3   3  21      531.59      528.28     92.47 o 
  -1   3  21      175.42      178.92     72.80 o 
   1   3  21      341.24      291.07     81.96 o 
   3   3  21        4.56      -78.20     52.13 o 
   5   3  21      182.58      172.36     83.97 o 
   7   3  21        6.67      -55.92     81.63 o 
   9   3  21      260.54      174.75     92.20 o 
 -24   4  21      176.92      184.91    224.59 o 
 -22   4  21        6.80       14.63     57.14 o 
 -20   4  21       15.70      -10.91     50.53 o 
 -18   4  21       71.29      -27.15     61.09 o 
 -16   4  21      131.29       65.83     65.40 o 
 -14   4  21      500.75      613.77     98.79 o 
 -12   4  21      175.71       55.35     86.03 o 
 -10   4  21      287.46      324.60     83.22 o 
  -8   4  21       74.61       47.33     61.99 o 
  -6   4  21      444.99      496.28     95.79 o 
  -4   4  21      208.03      207.62    153.79 o 
  -2   4  21      372.42      440.72     94.89 o 
   0   4  21      102.26      125.87     74.42 o 
   2   4  21      287.38      174.54     81.12 o 
   4   4  21        8.58      -65.55     64.64 o 
 -15   5  21       80.89      132.20     77.85 o 
 -13   5  21      233.40      304.90     87.32 o 
 -11   5  21      285.02      256.99     85.30 o 
  -9   5  21       27.04      -49.87     80.28 o 
  -7   5  21       18.84      -50.47     61.54 o 
  -5   5  21       11.05      -27.74     65.38 o 
  -3   5  21       34.81      -95.05     65.85 o 
 -30   0  22        4.91      -90.65     86.59 o 
 -28   0  22      460.18      870.51    166.64 o 
 -26   0  22        0.94      -58.52     72.72 o 
 -24   0  22      123.17      148.04     99.78 o 
 -22   0  22     1022.46     1651.95    207.00 o 
 -20   0  22      601.67      865.55    157.84 o 
 -18   0  22     2301.41     2286.26    182.20 o 
 -16   0  22       12.45        2.25     71.48 o 
 -14   0  22      917.75     1368.62    181.75 o 
 -12   0  22        2.20      -74.86     70.80 o 
 -10   0  22    12219.41    13059.68    309.93 o 
  -8   0  22     2256.43     2040.28    129.94 o 
  -6   0  22     4745.90     4508.84    160.21 o 
  -4   0  22       13.14       13.78     45.56 o 
  -2   0  22      226.55       80.94     55.69 o 
   0   0  22       99.58       34.33     45.75 o 
   2   0  22     1047.10     1083.19    119.51 o 
   4   0  22        3.16       -4.91     54.63 o 
   6   0  22       30.81       24.78     50.98 o 
   8   0  22      172.68      236.56     74.99 o 
  10   0  22        0.38       20.89     62.85 o 
  12   0  22       22.27       -2.37     72.83 o 
 -29   1  22        3.68      -44.27     54.75 o 
 -27   1  22        0.15      -49.70     61.39 o 
 -25   1  22        6.35       -8.27     61.54 o 
 -23   1  22      218.62      138.66     68.60 o 
 -21   1  22      175.34       53.62     59.67 o 
 -19   1  22      395.87      331.00    113.87 o 
 -17   1  22      702.12      811.09    105.83 o 
 -15   1  22     1688.16     1732.83    113.64 o 
 -13   1  22       17.72      -20.60     40.31 o 
 -11   1  22     4055.96     4126.80    130.34 o 
  -9   1  22       58.00       27.12     41.44 o 
  -7   1  22        4.75       -1.19     31.49 o 
  -5   1  22      717.80      739.83     64.85 o 
  -3   1  22      127.56       74.95     35.80 o 
  -1   1  22      200.93      253.03     47.72 o 
   1   1  22        3.06      -36.75     32.60 o 
   3   1  22      235.72      305.97     58.36 o 
   5   1  22       15.97       22.19     41.94 o 
   7   1  22       11.64      -33.36     41.91 o 
   9   1  22       21.52       43.81     48.55 o 
  11   1  22       22.54       11.97     66.39 o 
 -28   2  22       24.35       16.88     50.31 o 
 -26   2  22       42.26       24.93     49.85 o 
 -24   2  22       16.10      -41.00     44.12 o 
 -22   2  22      131.95      102.61     49.00 o 
 -20   2  22      542.27      695.45     78.63 o 
 -18   2  22     1121.26     1198.55     85.27 o 
 -16   2  22      443.94      453.81     74.81 o 
 -14   2  22     2460.87     2460.93    104.50 o 
 -12   2  22        0.82      -37.27     38.89 o 
 -10   2  22      350.88      397.58    131.74 o 
  -8   2  22      227.13      297.66     64.58 o 
  -6   2  22       22.04      -57.94     45.17 o 
  -4   2  22       95.71      132.36     50.28 o 
  -2   2  22     1584.32     1232.61     79.87 o 
   0   2  22       38.41       -4.22     40.53 o 
   2   2  22       50.87      -10.94     41.03 o 
   4   2  22      154.63       72.36     48.47 o 
   6   2  22      135.81       95.62     52.00 o 
   8   2  22       26.56      -66.24     44.16 o 
  10   2  22       13.84      -14.86     53.21 o 
 -27   3  22       42.01        8.43     59.28 o 
 -25   3  22       15.79      -67.90     45.27 o 
 -23   3  22        0.07      -66.73     53.62 o 
 -21   3  22      167.47      165.40     59.78 o 
 -19   3  22      128.47       76.20     51.03 o 
 -17   3  22      395.07      385.92     67.18 o 
 -15   3  22     1569.37     1878.06    132.65 o 
 -13   3  22     1055.50     1054.88    166.02 o 
 -11   3  22     1192.90     1519.11    138.26 o 
  -9   3  22      255.37      155.31     66.37 o 
  -7   3  22      255.28      246.82     74.30 o 
  -5   3  22      112.14       51.02     61.22 o 
  -3   3  22     1275.52     1257.24    137.04 o 
  -1   3  22       43.31      -19.57     58.27 o 
   1   3  22       22.01      -73.42     58.81 o 
   3   3  22       12.44      -52.26     59.53 o 
   5   3  22        9.72      -72.77     63.82 o 
   7   3  22       24.72       -9.58     78.04 o 
 -22   4  22       42.36      -96.66     65.73 o 
 -20   4  22       14.69       74.74     67.13 o 
 -18   4  22       13.89      -78.23     52.15 o 
 -16   4  22      130.18       89.93     69.69 o 
 -14   4  22       16.53       58.01     64.59 o 
 -12   4  22      352.67      285.85     83.91 o 
 -10   4  22      705.33      869.87    356.28 o 
  -8   4  22       21.35      -10.13     59.57 o 
  -6   4  22      616.83      765.85    183.33 o 
  -4   4  22      181.52      120.92     77.60 o 
  -2   4  22       42.43       69.56     69.45 o 
   0   4  22      187.63      162.99     93.58 o 
   2   4  22       33.36      -39.46     63.59 o 
 -11   5  22      212.35      170.80     83.44 o 
  -9   5  22      197.85      167.07     85.66 o 
  -7   5  22      100.31      110.58     79.44 o 
 -29   1  23       72.30       52.61     70.55 o 
 -27   1  23      122.69      119.56     75.82 o 
 -25   1  23      165.01      150.86     74.36 o 
 -23   1  23       26.49      -25.85     58.50 o 
 -21   1  23       50.51       26.41     59.98 o 
 -19   1  23      583.22      514.52     93.01 o 
 -17   1  23     1857.72     1858.15    121.57 o 
 -15   1  23        0.02      -76.93     51.29 o 
 -13   1  23       48.49       51.38     58.68 o 
 -11   1  23     3863.40     3959.00    130.66 o 
  -9   1  23     2320.36     2188.54     97.31 o 
  -7   1  23      727.98      864.13    134.50 o 
  -5   1  23        1.23      -19.69     31.57 o 
  -3   1  23     1307.16     1263.50     80.11 o 
  -1   1  23      301.86      269.64     57.36 o 
   1   1  23      626.57      719.00     78.84 o 
   3   1  23       19.56      -31.61     38.46 o 
   5   1  23       73.99       23.98     45.65 o 
   7   1  23       39.81       14.41     47.47 o 
   9   1  23       28.26      -26.86     45.09 o 
 -28   2  23       14.34       17.26     52.26 o 
 -26   2  23       80.59       38.44     49.30 o 
 -24   2  23        9.96      -30.32     45.08 o 
 -22   2  23      174.81      145.16     53.23 o 
 -20   2  23       35.11      -39.29     57.44 o 
 -18   2  23      427.21      601.18    201.20 o 
 -16   2  23      722.74      809.87    129.83 o 
 -14   2  23      625.63      766.29     83.30 o 
 -12   2  23       56.53       39.72     47.16 o 
 -10   2  23      567.06      578.32     74.93 o 
  -8   2  23      389.22      451.63     85.65 o 
  -6   2  23      840.63      899.33    117.03 o 
  -4   2  23       61.17       11.46     38.62 o 
  -2   2  23      111.08       78.54     44.06 o 
   0   2  23      102.02       61.77     47.76 o 
   2   2  23      606.82      709.76    189.21 o 
   4   2  23        5.28      -11.27     45.98 o 
   6   2  23      140.72       91.78     54.29 o 
   8   2  23       38.97        2.47     51.14 o 
 -25   3  23      585.66      713.73     91.22 o 
 -23   3  23       76.27       48.28     57.83 o 
 -21   3  23      149.57      169.00     82.57 o 
 -19   3  23        0.28      -42.73     59.10 o 
 -17   3  23      442.74      658.33    148.20 o 
 -15   3  23        6.84        8.96     56.06 o 
 -13   3  23       91.95       38.45    101.70 o 
 -11   3  23        0.83      -51.30     51.69 o 
  -9   3  23      119.53       85.54     65.11 o 
  -7   3  23       49.91       12.83     51.86 o 
  -5   3  23      637.23      628.00     98.86 o 
  -3   3  23       25.31       60.45     70.86 o 
  -1   3  23        3.84      -73.27     53.67 o 
   1   3  23       98.71       31.27     68.92 o 
   3   3  23      120.75       38.98     70.66 o 
   5   3  23        4.76      -50.45     68.93 o 
 -20   4  23      130.44      136.79     78.52 o 
 -18   4  23        1.88      -63.13     56.48 o 
 -16   4  23        5.10      -29.89     58.10 o 
 -14   4  23      637.07      742.04    110.01 o 
 -12   4  23       78.87      121.61     70.98 o 
 -10   4  23        2.41       -4.88     60.33 o 
  -8   4  23      228.20      231.76     82.00 o 
  -6   4  23      452.27      465.47    139.81 o 
  -4   4  23       16.82      -34.87     60.04 o 
  -2   4  23        8.82      -42.61     63.18 o 
   0   4  23       44.13       57.07     71.43 o 
 -28   0  24       36.39       -5.41     94.37 o 
 -26   0  24        1.58      -92.11     76.89 o 
 -24   0  24      189.84      149.28    114.66 o 
 -22   0  24      147.72       90.08     99.67 o 
 -20   0  24       29.65      -38.11     80.84 o 
 -18   0  24       57.37      138.79    103.73 o 
 -16   0  24       11.68        6.09     75.54 o 
 -14   0  24     5743.13     5838.44    306.67 o 
 -12   0  24     1598.24     1644.74    167.43 o 
 -10   0  24     6365.17     6542.65    320.88 o 
  -8   0  24     2175.36     2118.38    113.31 o 
  -6   0  24      520.76      539.72     83.10 o 
  -4   0  24       57.24      -11.49     45.90 o 
  -2   0  24      901.03     1255.65    428.21 o 
   0   0  24      234.38      229.80     69.91 o 
   2   0  24        6.42      -69.30     46.20 o 
   4   0  24       59.18       14.27     52.32 o 
   6   0  24       30.25      -31.68     60.96 o 
   8   0  24        8.83       22.32     71.37 o 
 -29   1  24       15.88       66.11     72.54 o 
 -27   1  24        4.93      -77.51     57.87 o 
 -25   1  24      115.05      210.24     82.12 o 
 -23   1  24      132.60      106.33     68.23 o 
 -21   1  24       10.28      -41.05     60.67 o 
 -19   1  24      384.09      323.74     81.55 o 
 -17   1  24       77.67      -27.81     56.11 o 
 -15   1  24     1200.31     1467.82    121.69 o 
 -13   1  24      116.06      201.66     77.87 o 
 -11   1  24       79.07       71.11     50.04 o 
  -9   1  24      291.19      290.97     60.04 o 
  -7   1  24        8.92      -25.16     42.84 o 
  -5   1  24      738.60      806.51     92.04 o 
  -3   1  24       46.43       42.34     37.17 o 
  -1   1  24      508.22      435.03     67.39 o 
   1   1  24       68.79       45.22     42.89 o 
   3   1  24      110.44       71.12     47.75 o 
   5   1  24       31.12       46.53     47.36 o 
   7   1  24        0.87      -18.92     57.16 o 
 -26   2  24        0.00        6.90     69.00 o 
 -24   2  24        2.92      -28.96     60.51 o 
 -22   2  24      211.16      104.83     67.80 o 
 -20   2  24       12.21      -59.22     54.91 o 
 -18   2  24      132.13      104.64     70.07 o 
 -16   2  24       67.75       25.35     79.82 o 
 -14   2  24      260.18      343.55     67.48 o 
 -12   2  24      402.68      582.53     91.44 o 
 -10   2  24      185.23       96.61     66.17 o 
  -8   2  24      175.51      104.70     66.42 o 
  -6   2  24       18.18      -14.76     54.32 o 
  -4   2  24       59.05       40.58     61.24 o 
  -2   2  24       79.78       36.42     45.23 o 
   0   2  24       20.05      -37.48     43.68 o 
   2   2  24      209.78      113.48     54.92 o 
   4   2  24       89.66       40.55     50.81 o 
   6   2  24       66.22       34.30     49.19 o 
 -23   3  24       84.25       75.23     74.31 o 
 -21   3  24       66.37       96.57     72.63 o 
 -19   3  24       39.51       47.02     98.20 o 
 -17   3  24     1177.07     1031.17    214.61 o 
 -15   3  24       54.36       44.78     59.95 o 
 -13   3  24      121.25      127.32     65.79 o 
 -11   3  24       86.26      -20.46     56.72 o 
  -9   3  24        1.85      -34.61     52.70 o 
  -7   3  24      483.02      368.38     89.10 o 
  -5   3  24       72.28       10.18     57.31 o 
  -3   3  24      620.09      620.42    107.25 o 
  -1   3  24        2.10      -89.38     61.67 o 
   1   3  24       50.34       -0.51     65.67 o 
   3   3  24       32.13       22.33     73.93 o 
 -18   4  24       10.94       68.08     67.72 o 
 -16   4  24        9.22      -62.53     61.98 o 
 -14   4  24       72.04       35.04     70.72 o 
 -12   4  24       25.99       15.76     65.26 o 
 -10   4  24      172.19      134.50     74.53 o 
  -8   4  24       18.32       23.88     66.04 o 
  -6   4  24      229.80      176.65     80.23 o 
  -4   4  24      152.52      210.92     95.95 o 
 -27   1  25       14.73       -6.39     67.17 o 
 -25   1  25       78.88       56.93     69.69 o 
 -23   1  25       17.29      -82.29     60.62 o 
 -21   1  25      146.74      263.43    116.02 o 
 -19   1  25      111.46       65.63    104.01 o 
 -17   1  25        0.77      -60.15     59.59 o 
 -15   1  25       86.19       99.77     73.95 o 
 -13   1  25        3.99      -36.59     58.90 o 
 -11   1  25       68.24       96.98     53.36 o 
  -9   1  25       10.32      -62.62     41.75 o 
  -7   1  25       31.05       52.57     59.91 o 
  -5   1  25      773.96      936.28     74.75 o 
  -3   1  25       32.36       33.57     43.24 o 
  -1   1  25      233.97      278.72     60.18 o 
   1   1  25        3.95      -19.25     41.31 o 
   3   1  25      103.00       41.56     49.69 o 
   5   1  25       91.52       49.14     50.70 o 
 -26   2  25        3.62      -61.94     65.36 o 
 -24   2  25        4.94       -5.58     69.11 o 
 -22   2  25       22.72       79.90     75.21 o 
 -20   2  25       62.49       79.76     67.17 o 
 -18   2  25      353.16      383.74     93.01 o 
 -16   2  25        4.26      -20.94     64.65 o 
 -14   2  25       46.08       12.28     67.76 o 
 -12   2  25       13.83        2.57     45.93 o 
 -10   2  25      747.92      780.30    106.51 o 
  -8   2  25      451.79      323.24    125.49 o 
  -6   2  25       27.82       19.15     60.51 o 
  -4   2  25       50.33       12.07     59.35 o 
  -2   2  25      620.37      613.08     80.07 o 
   0   2  25      245.09      199.88     59.68 o 
   2   2  25      148.79       89.64     56.00 o 
   4   2  25       82.21       68.36     55.78 o 
 -23   3  25        4.14       31.17    136.82 o 
 -21   3  25       38.01      180.62    124.36 o 
 -19   3  25        9.04     -119.17     95.72 o 
 -17   3  25      393.40      433.40    140.59 o 
 -15   3  25       29.29      -47.96     53.99 o 
 -13   3  25       37.57      -26.61     58.70 o 
 -11   3  25       10.97       49.44     69.11 o 
  -9   3  25      128.34      131.16     70.87 o 
  -7   3  25      320.68      346.90    117.99 o 
  -5   3  25       52.50       12.00     67.06 o 
  -3   3  25        1.10      -69.66     61.79 o 
  -1   3  25      106.64      -36.34     67.10 o 
   1   3  25        2.96      -68.98     72.21 o 
 -14   4  25        0.01       22.99     72.09 o 
 -12   4  25       31.35       17.71     67.05 o 
 -10   4  25       89.72       10.08     70.67 o 
  -8   4  25       14.20      -50.97     62.73 o 
 -26   0  26        7.12       -5.52     97.07 o 
 -24   0  26      192.47      204.75    117.71 o 
 -22   0  26      499.61      392.58    140.48 o 
 -20   0  26       18.51       14.54    102.71 o 
 -18   0  26       17.48      -14.43     87.72 o 
 -16   0  26       45.84      -14.54     93.02 o 
 -14   0  26      222.97      230.11    108.91 o 
 -12   0  26     1426.07     1635.83    216.81 o 
 -10   0  26      200.23      366.42    131.80 o 
  -8   0  26       66.98       -6.09     86.81 o 
  -6   0  26      120.26      149.14     69.17 o 
  -4   0  26      396.06      388.20     83.74 o 
  -2   0  26      679.98     1033.51    117.49 o 
   0   0  26       64.92       37.36     58.80 o 
   2   0  26        0.56      -35.05     55.64 o 
   4   0  26      141.53      175.66     90.76 o 
 -25   1  26       97.52      142.29     78.94 o 
 -23   1  26        0.04       -2.90     64.96 o 
 -21   1  26        5.16      -80.43     56.26 o 
 -19   1  26      111.45      148.07     81.87 o 
 -17   1  26        1.26      -27.94     66.35 o 
 -15   1  26       63.94       95.53     69.89 o 
 -13   1  26      607.14      903.56    122.99 o 
 -11   1  26      642.85      566.05    104.44 o 
  -9   1  26        4.50      -18.26     47.33 o 
  -7   1  26      627.14      744.20     88.51 o 
  -5   1  26      729.26     1028.54    167.20 o 
  -3   1  26       86.80       44.98     44.19 o 
  -1   1  26        4.56      -56.04     39.86 o 
   1   1  26        2.87      -63.31     42.81 o 
   3   1  26      111.94       84.91     52.29 o 
 -24   2  26      173.65      154.35     98.99 o 
 -22   2  26        1.77      -36.33     63.27 o 
 -20   2  26       33.50       50.54     72.10 o 
 -18   2  26       91.13       54.60     72.93 o 
 -16   2  26       68.73       25.95     68.11 o 
 -14   2  26      205.07      302.70    143.07 o 
 -12   2  26       25.91        6.93     62.35 o 
 -10   2  26        3.26      -51.29     59.84 o 
  -8   2  26        0.69      -42.55     57.82 o 
  -6   2  26      199.59      119.49     74.84 o 
  -4   2  26      253.02      291.17     86.38 o 
  -2   2  26        3.89      -35.95     64.97 o 
   0   2  26      302.66      237.80     66.43 o 
   2   2  26        5.97      -28.18     50.27 o 
 -19   3  26      118.73       41.60    101.02 o 
 -17   3  26       35.43      105.42    116.58 o 
 -15   3  26       30.23       33.04     65.36 o 
 -13   3  26       50.16      -25.85     61.96 o 
 -11   3  26        7.31       12.62     62.35 o 
  -9   3  26       14.82        1.81     61.14 o 
  -7   3  26       59.45      -39.17     57.75 o 
  -5   3  26       39.51      -80.31     60.76 o 
  -3   3  26        0.95       -4.98     92.73 o 
 -25   1  27       10.23      -56.86     74.75 o 
 -23   1  27       51.04       32.21    120.07 o 
 -21   1  27      443.99      806.83    127.50 o 
 -19   1  27        0.42      -90.33     62.92 o 
 -17   1  27        0.37      -28.65     67.34 o 
 -15   1  27      170.84      257.09     86.89 o 
 -13   1  27      187.04      382.41    113.03 o 
 -11   1  27      169.79      139.99     82.00 o 
  -9   1  27      221.60      257.05     67.78 o 
  -7   1  27      399.48      467.02     79.75 o 
  -5   1  27       21.25       30.87     62.75 o 
  -3   1  27      166.95      104.13     51.58 o 
  -1   1  27      182.38      189.37     57.96 o 
   1   1  27       95.02       98.57     57.45 o 
 -22   2  27        0.35      -89.78     66.78 o 
 -20   2  27       44.86       -3.94     71.15 o 
 -18   2  27       65.01      -13.94     67.68 o 
 -16   2  27       11.58      -57.31     68.21 o 
 -14   2  27       32.37      137.66    111.05 o 
 -12   2  27      279.66      212.19    137.78 o 
 -10   2  27        3.48      -68.31     59.19 o 
  -8   2  27       10.12      -51.10     59.84 o 
  -6   2  27       43.92      -10.16     61.84 o 
  -4   2  27        0.08      -50.16     62.02 o 
  -2   2  27        6.26        7.77     67.55 o 
 -17   3  27       24.44      -26.38     91.89 o 
 -15   3  27       70.10      114.21    108.01 o 
 -13   3  27        0.00      -72.32     58.80 o 
 -11   3  27       12.72      -79.11     65.01 o 
  -9   3  27        6.26        1.72     64.96 o 
  -7   3  27        0.26      -92.05     61.37 o 
 -24   0  28        1.84       34.84    112.63 o 
 -22   0  28        0.64       93.80    106.54 o 
 -20   0  28      219.10      343.20    146.01 o 
 -18   0  28      383.42      468.46    151.87 o 
 -16   0  28        5.04       -3.83    103.61 o 
 -14   0  28        0.83      -97.19     87.04 o 
 -12   0  28        8.83        0.79     99.67 o 
 -10   0  28      956.86     1499.07    218.73 o 
  -8   0  28      106.78      265.52    140.26 o 
  -6   0  28      230.51      302.05    130.67 o 
  -4   0  28      327.23      394.83     84.62 o 
  -2   0  28      264.51      293.45    158.97 o 
 -23   1  28        5.20      -89.90     87.89 o 
 -21   1  28      537.26      694.37    127.85 o 
 -19   1  28       45.14       32.28     74.54 o 
 -17   1  28        9.11       28.89     73.97 o 
 -15   1  28        9.52      -95.69     67.56 o 
 -13   1  28        0.00       -0.19     74.05 o 
 -11   1  28      170.79       79.46     73.97 o 
  -9   1  28       25.65       30.97     76.44 o 
  -7   1  28        3.93      -52.72     57.60 o 
  -5   1  28       15.91        2.65     62.84 o 
  -3   1  28       37.63      -26.49     62.25 o 
 -20   2  28        0.00      -40.15     79.32 o 
 -18   2  28      141.32      124.47     87.63 o 
 -16   2  28       44.59       89.29    115.23 o 
 -14   2  28       17.38        4.62    105.76 o 
 -12   2  28       10.39       93.13    116.24 o 
 -10   2  28       55.30      -66.91     61.23 o 
  -8   2  28       46.16      -10.05     67.34 o 
  -6   2  28       37.08       31.34     67.30 o 
 -19   1  29      122.17      163.57     94.07 o 
 -17   1  29        0.07       50.48     82.59 o 
 -15   1  29      126.20       55.35     83.00 o 
 -13   1  29        2.06      -62.02     79.60 o 
 -11   1  29       51.23      133.36    109.48 o 
  -9   1  29      376.77      667.68    175.55 o 
  -7   1  29       57.36      -45.34     63.13 o 
 -14   2  29       31.17       91.44    124.02 o 
 -12   2  29       26.24      -18.60    120.64 o 
 -16   0  30        2.95      -50.28     99.67 o 
 -14   0  30       28.44        5.19    114.89 o 
 -12   0  30      467.12      577.49    165.96 o 
 -10   0  30      135.92       65.51    133.60 o 
                                                 
